# Supplementary material for: Thiazoles via Formal [4 + 1] of NaSH to (Z)-Bromoisocyanoalkenes
Source: J Org Chem. 2025 Mar 21;90(13):4513–7. doi: 10.1021/acs.joc.4c02691 (PMC11976862; doi:10.1021/acs.joc.4c02691)
Supplement: Supplementary file 2 — jo4c02691_si_002.zip [file jo4c02691_si_002.zip]

Archive with 865 entries (630 files):
- FAIR Data - FID files/
- FAIR Data - FID files/10a+10a'/
- FAIR Data - FID files/10a+10a'/13C/
- FAIR Data - FID files/10a+10a'/13C/fid
- FAIR Data - FID files/10a+10a'/13C/log
- FAIR Data - FID files/10a+10a'/13C/procpar
- FAIR Data - FID files/10a+10a'/13C/text
- FAIR Data - FID files/10a+10a'/1H/
- FAIR Data - FID files/10a+10a'/1H/fid
- FAIR Data - FID files/10a+10a'/1H/log
- FAIR Data - FID files/10a+10a'/1H/procpar
- FAIR Data - FID files/10a+10a'/1H/text
- FAIR Data - FID files/10b/
- FAIR Data - FID files/10b/13C/
- FAIR Data - FID files/10b/13C/fid
- FAIR Data - FID files/10b/13C/log
- FAIR Data - FID files/10b/13C/procpar
- FAIR Data - FID files/10b/13C/text
- FAIR Data - FID files/10b/1H/
- FAIR Data - FID files/10b/1H/fid
- FAIR Data - FID files/10b/1H/log
- FAIR Data - FID files/10b/1H/procpar
- FAIR Data - FID files/10b/1H/text
- FAIR Data - FID files/10b/NOESY/
- FAIR Data - FID files/10b/NOESY/fid
- FAIR Data - FID files/10b/NOESY/log
- FAIR Data - FID files/10b/NOESY/procpar
- FAIR Data - FID files/10b/NOESY/text
- FAIR Data - FID files/10b'/
- FAIR Data - FID files/10b'/13C/
- FAIR Data - FID files/10b'/13C/fid
- FAIR Data - FID files/10b'/13C/log
- FAIR Data - FID files/10b'/13C/procpar
- FAIR Data - FID files/10b'/13C/text
- FAIR Data - FID files/10b'/1H/
- FAIR Data - FID files/10b'/1H/fid
- FAIR Data - FID files/10b'/1H/log
- FAIR Data - FID files/10b'/1H/procpar
- FAIR Data - FID files/10b'/1H/text
- FAIR Data - FID files/10c/
- FAIR Data - FID files/10c/13C/
- FAIR Data - FID files/10c/13C/fid
- FAIR Data - FID files/10c/13C/log
- FAIR Data - FID files/10c/13C/procpar
- FAIR Data - FID files/10c/13C/text
- FAIR Data - FID files/10c/1H/
- FAIR Data - FID files/10c/1H/fid
- FAIR Data - FID files/10c/1H/log
- FAIR Data - FID files/10c/1H/procpar
- FAIR Data - FID files/10c/1H/text
- FAIR Data - FID files/10c'/
- FAIR Data - FID files/10c'/13C/
- FAIR Data - FID files/10c'/13C/fid
- FAIR Data - FID files/10c'/13C/log
- FAIR Data - FID files/10c'/13C/procpar
- FAIR Data - FID files/10c'/13C/text
- FAIR Data - FID files/10c'/1H/
- FAIR Data - FID files/10c'/1H/fid
- FAIR Data - FID files/10c'/1H/log
- FAIR Data - FID files/10c'/1H/procpar
- FAIR Data - FID files/10c'/1H/text
- FAIR Data - FID files/10d/
- FAIR Data - FID files/10d/13C/
- FAIR Data - FID files/10d/13C/fid
- FAIR Data - FID files/10d/13C/log
- FAIR Data - FID files/10d/13C/procpar
- FAIR Data - FID files/10d/13C/text
- FAIR Data - FID files/10d/1H/
- FAIR Data - FID files/10d/1H/fid
- FAIR Data - FID files/10d/1H/log
- FAIR Data - FID files/10d/1H/procpar
- FAIR Data - FID files/10d/1H/text
- FAIR Data - FID files/10e/
- FAIR Data - FID files/10e/13C/
- FAIR Data - FID files/10e/13C/fid
- FAIR Data - FID files/10e/13C/log
- FAIR Data - FID files/10e/13C/procpar
- FAIR Data - FID files/10e/13C/text
- FAIR Data - FID files/10e/1H/
- FAIR Data - FID files/10e/1H/fid
- FAIR Data - FID files/10e/1H/log
- FAIR Data - FID files/10e/1H/procpar
- FAIR Data - FID files/10e/1H/text
- FAIR Data - FID files/10f/
- FAIR Data - FID files/10f/13C/
- FAIR Data - FID files/10f/13C/fid
- FAIR Data - FID files/10f/13C/log
- FAIR Data - FID files/10f/13C/procpar
- FAIR Data - FID files/10f/13C/text
- FAIR Data - FID files/10f/1H/
- FAIR Data - FID files/10f/1H/fid
- FAIR Data - FID files/10f/1H/log
- FAIR Data - FID files/10f/1H/procpar
- FAIR Data - FID files/10f/1H/text
- FAIR Data - FID files/10f'/
- FAIR Data - FID files/10f'/13C/
- FAIR Data - FID files/10f'/13C/fid
- FAIR Data - FID files/10f'/13C/log
- FAIR Data - FID files/10f'/13C/procpar
- FAIR Data - FID files/10f'/13C/text
- FAIR Data - FID files/10f'/1H/
- FAIR Data - FID files/10f'/1H/fid
- FAIR Data - FID files/10f'/1H/log
- FAIR Data - FID files/10f'/1H/procpar
- FAIR Data - FID files/10f'/1H/text
- FAIR Data - FID files/10g/
- FAIR Data - FID files/10g/13C/
- FAIR Data - FID files/10g/13C/fid
- FAIR Data - FID files/10g/13C/log
- FAIR Data - FID files/10g/13C/procpar
- FAIR Data - FID files/10g/13C/text
- FAIR Data - FID files/10g/1H/
- FAIR Data - FID files/10g/1H/fid
- FAIR Data - FID files/10g/1H/log
- FAIR Data - FID files/10g/1H/procpar
- FAIR Data - FID files/10g/1H/text
- FAIR Data - FID files/10h/
- FAIR Data - FID files/10h/13C/
- FAIR Data - FID files/10h/13C/fid
- FAIR Data - FID files/10h/13C/log
- FAIR Data - FID files/10h/13C/procpar
- FAIR Data - FID files/10h/13C/text
- FAIR Data - FID files/10h/1H/
- FAIR Data - FID files/10h/1H/fid
- FAIR Data - FID files/10h/1H/log
- FAIR Data - FID files/10h/1H/procpar
- FAIR Data - FID files/10h/1H/text
- FAIR Data - FID files/10i/
- FAIR Data - FID files/10i/13C/
- FAIR Data - FID files/10i/13C/fid
- FAIR Data - FID files/10i/13C/log
- FAIR Data - FID files/10i/13C/procpar
- FAIR Data - FID files/10i/13C/text
- FAIR Data - FID files/10i/1H/
- FAIR Data - FID files/10i/1H/.DS_Store
- FAIR Data - FID files/10i/1H/Z_NaphthylBrIA_1.fid/
- FAIR Data - FID files/10i/1H/Z_NaphthylBrIA_1.fid/fid
- FAIR Data - FID files/10i/1H/Z_NaphthylBrIA_1.fid/log
- FAIR Data - FID files/10i/1H/Z_NaphthylBrIA_1.fid/procpar
- FAIR Data - FID files/10i/1H/Z_NaphthylBrIA_1.fid/text
- FAIR Data - FID files/10i/1H/Z_NaphthylBrIA_1.mnova
- FAIR Data - FID files/10i/1H/Z_NaphthylBrIA_1H.fid/
- FAIR Data - FID files/10i/1H/Z_NaphthylBrIA_1H.fid/fid
- FAIR Data - FID files/10i/1H/Z_NaphthylBrIA_1H.fid/log
- FAIR Data - FID files/10i/1H/Z_NaphthylBrIA_1H.fid/procpar
- FAIR Data - FID files/10i/1H/Z_NaphthylBrIA_1H.fid/text
- FAIR Data - FID files/10i/1H/Z_NaphthylBrIA_2.fid/
- FAIR Data - FID files/10i/1H/Z_NaphthylBrIA_2.fid/fid
- FAIR Data - FID files/10i/1H/Z_NaphthylBrIA_2.fid/log
- FAIR Data - FID files/10i/1H/Z_NaphthylBrIA_2.fid/procpar
- FAIR Data - FID files/10i/1H/Z_NaphthylBrIA_2.fid/text
- FAIR Data - FID files/10i/1H/Z_NaphthylBrIA_3.fid/
- FAIR Data - FID files/10i/1H/Z_NaphthylBrIA_3.fid/fid
- FAIR Data - FID files/10i/1H/Z_NaphthylBrIA_3.fid/log
- FAIR Data - FID files/10i/1H/Z_NaphthylBrIA_3.fid/procpar
- FAIR Data - FID files/10i/1H/Z_NaphthylBrIA_3.fid/text
- FAIR Data - FID files/10i'/
- FAIR Data - FID files/10i'/13C/
- FAIR Data - FID files/10i'/13C/fid
- FAIR Data - FID files/10i'/13C/log
- FAIR Data - FID files/10i'/13C/procpar
- FAIR Data - FID files/10i'/13C/text
- FAIR Data - FID files/10i'/1H/
- FAIR Data - FID files/10i'/1H/fid
- FAIR Data - FID files/10i'/1H/log
- FAIR Data - FID files/10i'/1H/procpar
- FAIR Data - FID files/10i'/1H/text
- FAIR Data - FID files/10j/
- FAIR Data - FID files/10j/13C/
- FAIR Data - FID files/10j/13C/fid
- FAIR Data - FID files/10j/13C/log
- FAIR Data - FID files/10j/13C/procpar
- FAIR Data - FID files/10j/13C/text
- FAIR Data - FID files/10j/1H/
- FAIR Data - FID files/10j/1H/fid
- FAIR Data - FID files/10j/1H/log
- FAIR Data - FID files/10j/1H/procpar
- FAIR Data - FID files/10j/1H/text
- FAIR Data - FID files/10j'/
- FAIR Data - FID files/10j'/13C/
- FAIR Data - FID files/10j'/13C/fid
- FAIR Data - FID files/10j'/13C/log
- FAIR Data - FID files/10j'/13C/procpar
- FAIR Data - FID files/10j'/13C/text
- FAIR Data - FID files/10j'/1H/
- FAIR Data - FID files/10j'/1H/fid
- FAIR Data - FID files/10j'/1H/log
- FAIR Data - FID files/10j'/1H/procpar
- FAIR Data - FID files/10j'/1H/text
- FAIR Data - FID files/10k/
- FAIR Data - FID files/10k/13C/
- FAIR Data - FID files/10k/13C/fid
- FAIR Data - FID files/10k/13C/log
- FAIR Data - FID files/10k/13C/procpar
- FAIR Data - FID files/10k/13C/text
- FAIR Data - FID files/10k/1H/
- FAIR Data - FID files/10k/1H/fid
- FAIR Data - FID files/10k/1H/log
- FAIR Data - FID files/10k/1H/procpar
- FAIR Data - FID files/10k/1H/text
- FAIR Data - FID files/10k'/
- FAIR Data - FID files/10k'/13C/
- FAIR Data - FID files/10k'/13C/fid
- FAIR Data - FID files/10k'/13C/log
- FAIR Data - FID files/10k'/13C/procpar
- FAIR Data - FID files/10k'/13C/text
- FAIR Data - FID files/10k'/1H/
- FAIR Data - FID files/10k'/1H/fid
- FAIR Data - FID files/10k'/1H/log
- FAIR Data - FID files/10k'/1H/procpar
- FAIR Data - FID files/10k'/1H/text
- FAIR Data - FID files/10l/
- FAIR Data - FID files/10l/13C/
- FAIR Data - FID files/10l/13C/fid
- FAIR Data - FID files/10l/13C/log
- FAIR Data - FID files/10l/13C/procpar
- FAIR Data - FID files/10l/13C/text
- FAIR Data - FID files/10l/1H/
- FAIR Data - FID files/10l/1H/fid
- FAIR Data - FID files/10l/1H/log
- FAIR Data - FID files/10l/1H/procpar
- FAIR Data - FID files/10l/1H/text
- FAIR Data - FID files/10m/
- FAIR Data - FID files/10m/13C/
- FAIR Data - FID files/10m/13C/fid
- FAIR Data - FID files/10m/13C/log
- FAIR Data - FID files/10m/13C/procpar
- FAIR Data - FID files/10m/13C/text
- FAIR Data - FID files/10m/1H/
- FAIR Data - FID files/10m/1H/fid
- FAIR Data - FID files/10m/1H/log
- FAIR Data - FID files/10m/1H/procpar
- FAIR Data - FID files/10m/1H/text
- FAIR Data - FID files/10m'/
- FAIR Data - FID files/10m'/13C/
- FAIR Data - FID files/10m'/13C/fid
- FAIR Data - FID files/10m'/13C/log
- FAIR Data - FID files/10m'/13C/procpar
- FAIR Data - FID files/10m'/13C/text
- FAIR Data - FID files/10m'/1H/
- FAIR Data - FID files/10m'/1H/fid
- FAIR Data - FID files/10m'/1H/log
- FAIR Data - FID files/10m'/1H/procpar
- FAIR Data - FID files/10m'/1H/text
- FAIR Data - FID files/10n/
- FAIR Data - FID files/10n/13C/
- FAIR Data - FID files/10n/13C/fid
- FAIR Data - FID files/10n/13C/log
- FAIR Data - FID files/10n/13C/procpar
- FAIR Data - FID files/10n/13C/text
- FAIR Data - FID files/10n/1H/
- FAIR Data - FID files/10n/1H/fid
- FAIR Data - FID files/10n/1H/log
- FAIR Data - FID files/10n/1H/procpar
- FAIR Data - FID files/10n/1H/text
- FAIR Data - FID files/10o/
- FAIR Data - FID files/10o/13C/
- FAIR Data - FID files/10o/13C/fid
- FAIR Data - FID files/10o/13C/log
- FAIR Data - FID files/10o/13C/procpar
- FAIR Data - FID files/10o/13C/text
- FAIR Data - FID files/10o/1H/
- FAIR Data - FID files/10o/1H/fid
- FAIR Data - FID files/10o/1H/log
- FAIR Data - FID files/10o/1H/procpar
- FAIR Data - FID files/10o/1H/text
- FAIR Data - FID files/10p/
- FAIR Data - FID files/10p/13C/
- FAIR Data - FID files/10p/13C/fid
- FAIR Data - FID files/10p/13C/log
- FAIR Data - FID files/10p/13C/procpar
- FAIR Data - FID files/10p/13C/text
- FAIR Data - FID files/10p/1H/
- FAIR Data - FID files/10p/1H/fid
- FAIR Data - FID files/10p/1H/log
- FAIR Data - FID files/10p/1H/procpar
- FAIR Data - FID files/10p/1H/text
- FAIR Data - FID files/10q/
- FAIR Data - FID files/10q/13C/
- FAIR Data - FID files/10q/13C/fid
- FAIR Data - FID files/10q/13C/log
- FAIR Data - FID files/10q/13C/procpar
- FAIR Data - FID files/10q/13C/text
- FAIR Data - FID files/10q/1H/
- FAIR Data - FID files/10q/1H/fid
- FAIR Data - FID files/10q/1H/log
- FAIR Data - FID files/10q/1H/procpar
- FAIR Data - FID files/10q/1H/text
- FAIR Data - FID files/10r/
- FAIR Data - FID files/10r/13C/
- FAIR Data - FID files/10r/13C/fid
- FAIR Data - FID files/10r/13C/log
- FAIR Data - FID files/10r/13C/procpar
- FAIR Data - FID files/10r/13C/text
- FAIR Data - FID files/10r/1H/
- FAIR Data - FID files/10r/1H/fid
- FAIR Data - FID files/10r/1H/log
- FAIR Data - FID files/10r/1H/procpar
- FAIR Data - FID files/10r/1H/text
- FAIR Data - FID files/12a/
[truncated: 565 more entries]
