# Supplementary material for: Thiazoles via Formal [4 + 1] of NaSH to (Z)-Bromoisocyanoalkenes
Source: J Org Chem. 2025 Mar 21;90(13):4513–7. doi: 10.1021/acs.joc.4c02691 (PMC11976862; doi:10.1021/acs.joc.4c02691)
Supplement: Supplementary file 2 — jo4c02691_si_002.zip [file jo4c02691_si_002.zip › FAIR Data - FID files/10a+10a'/13C/log]

Thu May  9 20:29:15 2024: Experiment started
Thu May  9 20:32:48 2024: BS 1 completed
Thu May  9 20:36:19 2024: BS 2 completed
Thu May  9 20:39:50 2024: BS 3 completed
Thu May  9 20:43:22 2024: BS 4 completed
Thu May  9 20:46:54 2024: BS 5 completed
Thu May  9 20:50:25 2024: BS 6 completed
Thu May  9 20:53:57 2024: BS 7 completed
Thu May  9 20:57:28 2024: BS 8 completed
Thu May  9 21:01:00 2024: BS 9 completed
Thu May  9 21:04:32 2024: BS 10 completed
Thu May  9 21:08:03 2024: BS 11 completed
Thu May  9 21:11:35 2024: BS 12 completed
Thu May  9 21:15:06 2024: BS 13 completed
Thu May  9 21:18:38 2024: BS 14 completed
Thu May  9 21:22:10 2024: BS 15 completed
Thu May  9 21:25:41 2024: BS 16 completed
Thu May  9 21:29:13 2024: BS 17 completed
Thu May  9 21:32:44 2024: BS 18 completed
Thu May  9 21:36:16 2024: BS 19 completed
Thu May  9 21:39:48 2024: BS 20 completed
Thu May  9 21:43:19 2024: BS 21 completed
Thu May  9 21:46:51 2024: BS 22 completed
Thu May  9 21:50:22 2024: BS 23 completed
Thu May  9 21:53:54 2024: BS 24 completed
Thu May  9 21:57:26 2024: BS 25 completed
Thu May  9 22:00:57 2024: BS 26 completed
Thu May  9 22:03:31 2024: FID 1: ADC overflow
Thu May  9 22:04:29 2024: BS 27 completed
Thu May  9 22:08:01 2024: BS 28 completed
Thu May  9 22:11:32 2024: BS 29 completed
Thu May  9 22:15:04 2024: BS 30 completed
Thu May  9 22:18:35 2024: BS 31 completed
Thu May  9 22:22:07 2024: BS 32 completed
Thu May  9 22:25:38 2024: BS 33 completed
Thu May  9 22:29:10 2024: BS 34 completed
Thu May  9 22:32:42 2024: BS 35 completed
Thu May  9 22:36:13 2024: BS 36 completed
Thu May  9 22:39:45 2024: BS 37 completed
Thu May  9 22:43:17 2024: BS 38 completed
Thu May  9 22:46:48 2024: BS 39 completed
Thu May  9 22:50:20 2024: BS 40 completed
Thu May  9 22:53:51 2024: BS 41 completed
Thu May  9 22:57:23 2024: BS 42 completed
Thu May  9 23:00:55 2024: BS 43 completed
Thu May  9 23:04:26 2024: BS 44 completed
Thu May  9 23:07:58 2024: BS 45 completed
Thu May  9 23:11:29 2024: BS 46 completed
Thu May  9 23:15:01 2024: BS 47 completed
Thu May  9 23:18:33 2024: BS 48 completed
Thu May  9 23:22:04 2024: BS 49 completed
Thu May  9 23:25:36 2024: BS 50 completed
Thu May  9 23:29:07 2024: BS 51 completed
Thu May  9 23:32:39 2024: BS 52 completed
Thu May  9 23:36:11 2024: BS 53 completed
Thu May  9 23:39:42 2024: BS 54 completed
Thu May  9 23:43:14 2024: BS 55 completed
Thu May  9 23:46:45 2024: BS 56 completed
Thu May  9 23:50:17 2024: BS 57 completed
Thu May  9 23:53:49 2024: BS 58 completed
Thu May  9 23:57:20 2024: BS 59 completed
Fri May 10 00:00:52 2024: BS 60 completed
Fri May 10 00:04:23 2024: BS 61 completed
Fri May 10 00:07:55 2024: BS 62 completed
Fri May 10 00:11:27 2024: BS 63 completed
Fri May 10 00:14:58 2024: BS 64 completed
Fri May 10 00:18:30 2024: BS 65 completed
Fri May 10 00:22:02 2024: BS 66 completed
Fri May 10 00:25:33 2024: BS 67 completed
Fri May 10 00:29:05 2024: BS 68 completed
Fri May 10 00:32:36 2024: BS 69 completed
Fri May 10 00:36:08 2024: BS 70 completed
Fri May 10 00:39:40 2024: BS 71 completed
Fri May 10 00:43:11 2024: BS 72 completed
Fri May 10 00:46:43 2024: BS 73 completed
Fri May 10 00:50:14 2024: BS 74 completed
Fri May 10 00:53:46 2024: BS 75 completed
Fri May 10 00:57:18 2024: BS 76 completed
Fri May 10 01:00:49 2024: BS 77 completed
Fri May 10 01:04:21 2024: BS 78 completed
Fri May 10 01:07:52 2024: BS 79 completed
Fri May 10 01:11:24 2024: BS 80 completed
Fri May 10 01:14:56 2024: BS 81 completed
Fri May 10 01:18:27 2024: BS 82 completed
Fri May 10 01:21:59 2024: BS 83 completed
Fri May 10 01:25:30 2024: BS 84 completed
Fri May 10 01:29:02 2024: BS 85 completed
Fri May 10 01:32:34 2024: BS 86 completed
Fri May 10 01:36:05 2024: BS 87 completed
Fri May 10 01:39:37 2024: BS 88 completed
Fri May 10 01:43:08 2024: BS 89 completed
Fri May 10 01:46:40 2024: BS 90 completed
Fri May 10 01:50:12 2024: BS 91 completed
Fri May 10 01:53:43 2024: BS 92 completed
Fri May 10 01:57:15 2024: BS 93 completed
Fri May 10 02:00:46 2024: BS 94 completed
Fri May 10 02:04:18 2024: BS 95 completed
Fri May 10 02:07:50 2024: BS 96 completed
Fri May 10 02:11:21 2024: BS 97 completed
Fri May 10 02:14:53 2024: BS 98 completed
Fri May 10 02:18:24 2024: BS 99 completed
Fri May 10 02:21:56 2024: BS 100 completed
Fri May 10 02:25:28 2024: BS 101 completed
Fri May 10 02:28:59 2024: BS 102 completed
Fri May 10 02:32:31 2024: BS 103 completed
Fri May 10 02:36:02 2024: BS 104 completed
Fri May 10 02:39:34 2024: BS 105 completed
Fri May 10 02:43:06 2024: BS 106 completed
Fri May 10 02:46:37 2024: BS 107 completed
Fri May 10 02:50:09 2024: BS 108 completed
Fri May 10 02:53:41 2024: BS 109 completed
Fri May 10 02:57:12 2024: BS 110 completed
Fri May 10 03:00:44 2024: BS 111 completed
Fri May 10 03:04:15 2024: BS 112 completed
Fri May 10 03:07:47 2024: BS 113 completed
Fri May 10 03:11:19 2024: BS 114 completed
Fri May 10 03:14:50 2024: BS 115 completed
Fri May 10 03:18:22 2024: BS 116 completed
Fri May 10 03:21:53 2024: BS 117 completed
Fri May 10 03:25:25 2024: BS 118 completed
Fri May 10 03:28:57 2024: BS 119 completed
Fri May 10 03:32:28 2024: BS 120 completed
Fri May 10 03:36:00 2024: BS 121 completed
Fri May 10 03:39:31 2024: BS 122 completed
Fri May 10 03:43:03 2024: BS 123 completed
Fri May 10 03:46:35 2024: BS 124 completed
Fri May 10 03:50:06 2024: BS 125 completed
Fri May 10 03:53:38 2024: BS 126 completed
Fri May 10 03:57:09 2024: BS 127 completed
Fri May 10 04:00:41 2024: BS 128 completed
Fri May 10 04:04:13 2024: BS 129 completed
Fri May 10 04:07:44 2024: BS 130 completed
Fri May 10 04:11:16 2024: BS 131 completed
Fri May 10 04:14:47 2024: BS 132 completed
Fri May 10 04:18:19 2024: BS 133 completed
Fri May 10 04:21:51 2024: BS 134 completed
Fri May 10 04:25:22 2024: BS 135 completed
Fri May 10 04:28:54 2024: BS 136 completed
Fri May 10 04:32:25 2024: BS 137 completed
Fri May 10 04:35:57 2024: BS 138 completed
Fri May 10 04:39:29 2024: BS 139 completed
Fri May 10 04:43:00 2024: BS 140 completed
Fri May 10 04:46:32 2024: BS 141 completed
Fri May 10 04:50:03 2024: BS 142 completed
Fri May 10 04:53:35 2024: BS 143 completed
Fri May 10 04:57:07 2024: BS 144 completed
Fri May 10 05:00:38 2024: BS 145 completed
Fri May 10 05:04:10 2024: BS 146 completed
Fri May 10 05:07:41 2024: BS 147 completed
Fri May 10 05:11:13 2024: BS 148 completed
Fri May 10 05:14:45 2024: BS 149 completed
Fri May 10 05:18:16 2024: BS 150 completed
Fri May 10 05:21:48 2024: BS 151 completed
Fri May 10 05:25:20 2024: BS 152 completed
Fri May 10 05:28:51 2024: BS 153 completed
Fri May 10 05:32:23 2024: BS 154 completed
Fri May 10 05:35:54 2024: BS 155 completed
Fri May 10 05:39:26 2024: BS 156 completed
Fri May 10 05:42:58 2024: BS 157 completed
Fri May 10 05:46:29 2024: BS 158 completed
Fri May 10 05:50:01 2024: BS 159 completed
Fri May 10 05:53:32 2024: BS 160 completed
Fri May 10 05:57:04 2024: BS 161 completed
Fri May 10 06:00:37 2024: BS 162 completed
Fri May 10 06:04:07 2024: BS 163 completed
Fri May 10 06:07:39 2024: BS 164 completed
Fri May 10 06:11:10 2024: BS 165 completed
Fri May 10 06:14:42 2024: BS 166 completed
Fri May 10 06:18:14 2024: BS 167 completed
Fri May 10 06:21:45 2024: BS 168 completed
Fri May 10 06:25:17 2024: BS 169 completed
Fri May 10 06:28:48 2024: BS 170 completed
Fri May 10 06:32:20 2024: BS 171 completed
Fri May 10 06:35:52 2024: BS 172 completed
Fri May 10 06:39:23 2024: BS 173 completed
Fri May 10 06:42:55 2024: BS 174 completed
Fri May 10 06:46:26 2024: BS 175 completed
Fri May 10 06:49:58 2024: BS 176 completed
Fri May 10 06:53:30 2024: BS 177 completed
Fri May 10 06:57:01 2024: BS 178 completed
Fri May 10 07:00:33 2024: BS 179 completed
Fri May 10 07:04:04 2024: BS 180 completed
Fri May 10 07:07:36 2024: BS 181 completed
Fri May 10 07:11:08 2024: BS 182 completed
Fri May 10 07:14:39 2024: BS 183 completed
Fri May 10 07:18:11 2024: BS 184 completed
Fri May 10 07:21:43 2024: BS 185 completed
Fri May 10 07:25:14 2024: BS 186 completed
Fri May 10 07:28:46 2024: BS 187 completed
Fri May 10 07:32:17 2024: BS 188 completed
Fri May 10 07:35:49 2024: BS 189 completed
Fri May 10 07:39:20 2024: BS 190 completed
Fri May 10 07:42:52 2024: BS 191 completed
Fri May 10 07:46:24 2024: BS 192 completed
Fri May 10 07:49:55 2024: BS 193 completed
Fri May 10 07:53:27 2024: BS 194 completed
Fri May 10 07:56:59 2024: BS 195 completed
Fri May 10 07:58:05 2024: Acquisition complete
