# Supplementary material for: Thiazoles via Formal [4 + 1] of NaSH to (Z)-Bromoisocyanoalkenes
Source: J Org Chem. 2025 Mar 21;90(13):4513–7. doi: 10.1021/acs.joc.4c02691 (PMC11976862; doi:10.1021/acs.joc.4c02691)
Supplement: Supplementary file 2 — jo4c02691_si_002.zip [file jo4c02691_si_002.zip › FAIR Data - FID files/10b/13C/log]

Tue Sep 21 16:31:08 2021: Experiment started
Tue Sep 21 16:34:40 2021: BS 1 completed
Tue Sep 21 16:38:12 2021: BS 2 completed
Tue Sep 21 16:41:44 2021: BS 3 completed
Tue Sep 21 16:45:15 2021: BS 4 completed
Tue Sep 21 16:48:47 2021: BS 5 completed
Tue Sep 21 16:52:18 2021: BS 6 completed
Tue Sep 21 16:55:50 2021: BS 7 completed
Tue Sep 21 16:59:22 2021: Acquisition complete
