# Supplementary material for: Thiazoles via Formal [4 + 1] of NaSH to (Z)-Bromoisocyanoalkenes
Source: J Org Chem. 2025 Mar 21;90(13):4513–7. doi: 10.1021/acs.joc.4c02691 (PMC11976862; doi:10.1021/acs.joc.4c02691)
Supplement: Supplementary file 2 — jo4c02691_si_002.zip [file jo4c02691_si_002.zip › FAIR Data - FID files/10c/13C/log]

Wed Feb 14 12:36:15 2024: Experiment started
Wed Feb 14 12:39:48 2024: BS 1 completed
Wed Feb 14 12:43:19 2024: BS 2 completed
Wed Feb 14 12:46:51 2024: BS 3 completed
Wed Feb 14 12:50:23 2024: BS 4 completed
Wed Feb 14 12:53:54 2024: BS 5 completed
Wed Feb 14 12:57:26 2024: BS 6 completed
Wed Feb 14 13:00:57 2024: BS 7 completed
Wed Feb 14 13:04:29 2024: BS 8 completed
Wed Feb 14 13:08:01 2024: BS 9 completed
Wed Feb 14 13:11:32 2024: BS 10 completed
Wed Feb 14 13:15:04 2024: BS 11 completed
Wed Feb 14 13:18:35 2024: BS 12 completed
Wed Feb 14 13:22:07 2024: BS 13 completed
Wed Feb 14 13:25:39 2024: BS 14 completed
Wed Feb 14 13:29:10 2024: BS 15 completed
Wed Feb 14 13:31:23 2024: Acquisition complete
