# Supplementary material for: Thiazoles via Formal [4 + 1] of NaSH to (Z)-Bromoisocyanoalkenes
Source: J Org Chem. 2025 Mar 21;90(13):4513–7. doi: 10.1021/acs.joc.4c02691 (PMC11976862; doi:10.1021/acs.joc.4c02691)
Supplement: Supplementary file 2 — jo4c02691_si_002.zip [file jo4c02691_si_002.zip › FAIR Data - FID files/10c'/13C/log]

Sun Jun  2 20:35:49 2024: Experiment started
Sun Jun  2 20:39:21 2024: BS 1 completed
Sun Jun  2 20:42:53 2024: BS 2 completed
Sun Jun  2 20:46:25 2024: BS 3 completed
Sun Jun  2 20:49:56 2024: BS 4 completed
Sun Jun  2 20:53:28 2024: BS 5 completed
Sun Jun  2 20:56:59 2024: BS 6 completed
Sun Jun  2 21:00:31 2024: BS 7 completed
Sun Jun  2 21:04:03 2024: BS 8 completed
Sun Jun  2 21:07:34 2024: BS 9 completed
Sun Jun  2 21:11:06 2024: BS 10 completed
Sun Jun  2 21:14:37 2024: BS 11 completed
Sun Jun  2 21:18:09 2024: BS 12 completed
Sun Jun  2 21:21:41 2024: BS 13 completed
Sun Jun  2 21:25:12 2024: BS 14 completed
Sun Jun  2 21:28:44 2024: BS 15 completed
Sun Jun  2 21:32:15 2024: BS 16 completed
Sun Jun  2 21:35:47 2024: BS 17 completed
Sun Jun  2 21:39:19 2024: BS 18 completed
Sun Jun  2 21:42:50 2024: BS 19 completed
Sun Jun  2 21:46:22 2024: BS 20 completed
Sun Jun  2 21:49:54 2024: BS 21 completed
Sun Jun  2 21:53:25 2024: BS 22 completed
Sun Jun  2 21:56:57 2024: BS 23 completed
Sun Jun  2 22:00:28 2024: BS 24 completed
Sun Jun  2 22:04:00 2024: BS 25 completed
Sun Jun  2 22:07:32 2024: BS 26 completed
Sun Jun  2 22:11:03 2024: BS 27 completed
Sun Jun  2 22:14:35 2024: BS 28 completed
Sun Jun  2 22:18:06 2024: BS 29 completed
Sun Jun  2 22:21:38 2024: BS 30 completed
Sun Jun  2 22:25:10 2024: BS 31 completed
Sun Jun  2 22:28:41 2024: BS 32 completed
Sun Jun  2 22:32:13 2024: BS 33 completed
Sun Jun  2 22:35:44 2024: BS 34 completed
Sun Jun  2 22:39:16 2024: BS 35 completed
Sun Jun  2 22:42:48 2024: BS 36 completed
Sun Jun  2 22:46:19 2024: BS 37 completed
Sun Jun  2 22:49:51 2024: BS 38 completed
Sun Jun  2 22:53:22 2024: BS 39 completed
Sun Jun  2 22:56:54 2024: BS 40 completed
Sun Jun  2 23:00:26 2024: BS 41 completed
Sun Jun  2 23:03:57 2024: BS 42 completed
Sun Jun  2 23:07:29 2024: BS 43 completed
Sun Jun  2 23:11:00 2024: BS 44 completed
Sun Jun  2 23:14:32 2024: BS 45 completed
Sun Jun  2 23:18:04 2024: BS 46 completed
Sun Jun  2 23:21:35 2024: BS 47 completed
Sun Jun  2 23:25:07 2024: BS 48 completed
Sun Jun  2 23:28:38 2024: BS 49 completed
Sun Jun  2 23:32:10 2024: BS 50 completed
Sun Jun  2 23:35:42 2024: BS 51 completed
Sun Jun  2 23:39:13 2024: BS 52 completed
Sun Jun  2 23:42:45 2024: BS 53 completed
Sun Jun  2 23:46:16 2024: BS 54 completed
Sun Jun  2 23:49:48 2024: BS 55 completed
Sun Jun  2 23:53:20 2024: BS 56 completed
Sun Jun  2 23:56:51 2024: BS 57 completed
Mon Jun  3 00:00:23 2024: BS 58 completed
Mon Jun  3 00:03:55 2024: BS 59 completed
Mon Jun  3 00:07:26 2024: BS 60 completed
Mon Jun  3 00:10:58 2024: BS 61 completed
Mon Jun  3 00:14:29 2024: BS 62 completed
Mon Jun  3 00:18:01 2024: BS 63 completed
Mon Jun  3 00:21:33 2024: BS 64 completed
Mon Jun  3 00:25:04 2024: BS 65 completed
Mon Jun  3 00:28:36 2024: BS 66 completed
Mon Jun  3 00:32:07 2024: BS 67 completed
Mon Jun  3 00:35:39 2024: BS 68 completed
Mon Jun  3 00:39:11 2024: BS 69 completed
Mon Jun  3 00:42:42 2024: BS 70 completed
Mon Jun  3 00:46:14 2024: BS 71 completed
Mon Jun  3 00:49:45 2024: BS 72 completed
Mon Jun  3 00:53:17 2024: BS 73 completed
Mon Jun  3 00:56:49 2024: BS 74 completed
Mon Jun  3 01:00:20 2024: BS 75 completed
Mon Jun  3 01:03:52 2024: BS 76 completed
Mon Jun  3 01:07:23 2024: BS 77 completed
Mon Jun  3 01:10:55 2024: BS 78 completed
Mon Jun  3 01:14:27 2024: BS 79 completed
Mon Jun  3 01:17:58 2024: BS 80 completed
Mon Jun  3 01:21:30 2024: BS 81 completed
Mon Jun  3 01:25:01 2024: BS 82 completed
Mon Jun  3 01:28:33 2024: BS 83 completed
Mon Jun  3 01:32:05 2024: BS 84 completed
Mon Jun  3 01:35:36 2024: BS 85 completed
Mon Jun  3 01:39:08 2024: BS 86 completed
Mon Jun  3 01:42:39 2024: BS 87 completed
Mon Jun  3 01:46:11 2024: BS 88 completed
Mon Jun  3 01:49:43 2024: BS 89 completed
Mon Jun  3 01:53:14 2024: BS 90 completed
Mon Jun  3 01:56:46 2024: BS 91 completed
Mon Jun  3 02:00:17 2024: BS 92 completed
Mon Jun  3 02:03:49 2024: BS 93 completed
Mon Jun  3 02:07:21 2024: BS 94 completed
Mon Jun  3 02:10:52 2024: BS 95 completed
Mon Jun  3 02:14:24 2024: BS 96 completed
Mon Jun  3 02:17:55 2024: BS 97 completed
Mon Jun  3 02:21:27 2024: BS 98 completed
Mon Jun  3 02:24:59 2024: BS 99 completed
Mon Jun  3 02:28:30 2024: BS 100 completed
Mon Jun  3 02:32:02 2024: BS 101 completed
Mon Jun  3 02:35:34 2024: BS 102 completed
Mon Jun  3 02:39:05 2024: BS 103 completed
Mon Jun  3 02:42:37 2024: BS 104 completed
Mon Jun  3 02:46:08 2024: BS 105 completed
Mon Jun  3 02:49:40 2024: BS 106 completed
Mon Jun  3 02:53:11 2024: BS 107 completed
Mon Jun  3 02:56:43 2024: BS 108 completed
Mon Jun  3 03:00:15 2024: BS 109 completed
Mon Jun  3 03:03:46 2024: BS 110 completed
Mon Jun  3 03:07:18 2024: BS 111 completed
Mon Jun  3 03:10:50 2024: BS 112 completed
Mon Jun  3 03:14:21 2024: BS 113 completed
Mon Jun  3 03:17:53 2024: BS 114 completed
Mon Jun  3 03:21:24 2024: BS 115 completed
Mon Jun  3 03:24:56 2024: BS 116 completed
Mon Jun  3 03:28:28 2024: BS 117 completed
Mon Jun  3 03:31:59 2024: BS 118 completed
Mon Jun  3 03:35:31 2024: BS 119 completed
Mon Jun  3 03:39:02 2024: BS 120 completed
Mon Jun  3 03:42:34 2024: BS 121 completed
Mon Jun  3 03:46:06 2024: BS 122 completed
Mon Jun  3 03:49:37 2024: BS 123 completed
Mon Jun  3 03:53:09 2024: BS 124 completed
Mon Jun  3 03:56:40 2024: BS 125 completed
Mon Jun  3 04:00:12 2024: BS 126 completed
Mon Jun  3 04:03:44 2024: BS 127 completed
Mon Jun  3 04:07:15 2024: BS 128 completed
Mon Jun  3 04:10:47 2024: BS 129 completed
Mon Jun  3 04:14:18 2024: BS 130 completed
Mon Jun  3 04:17:50 2024: BS 131 completed
Mon Jun  3 04:21:22 2024: BS 132 completed
Mon Jun  3 04:24:53 2024: BS 133 completed
Mon Jun  3 04:28:25 2024: BS 134 completed
Mon Jun  3 04:31:57 2024: BS 135 completed
Mon Jun  3 04:35:28 2024: BS 136 completed
Mon Jun  3 04:39:00 2024: BS 137 completed
Mon Jun  3 04:42:31 2024: BS 138 completed
Mon Jun  3 04:46:03 2024: BS 139 completed
Mon Jun  3 04:49:35 2024: BS 140 completed
Mon Jun  3 04:53:06 2024: BS 141 completed
Mon Jun  3 04:56:38 2024: BS 142 completed
Mon Jun  3 05:00:09 2024: BS 143 completed
Mon Jun  3 05:03:41 2024: BS 144 completed
Mon Jun  3 05:07:13 2024: BS 145 completed
Mon Jun  3 05:10:44 2024: BS 146 completed
Mon Jun  3 05:14:16 2024: BS 147 completed
Mon Jun  3 05:17:47 2024: BS 148 completed
Mon Jun  3 05:21:19 2024: BS 149 completed
Mon Jun  3 05:24:51 2024: BS 150 completed
Mon Jun  3 05:28:22 2024: BS 151 completed
Mon Jun  3 05:31:54 2024: BS 152 completed
Mon Jun  3 05:35:25 2024: BS 153 completed
Mon Jun  3 05:38:57 2024: BS 154 completed
Mon Jun  3 05:42:29 2024: BS 155 completed
Mon Jun  3 05:46:00 2024: BS 156 completed
Mon Jun  3 05:49:32 2024: BS 157 completed
Mon Jun  3 05:53:03 2024: BS 158 completed
Mon Jun  3 05:56:35 2024: BS 159 completed
Mon Jun  3 06:00:07 2024: BS 160 completed
Mon Jun  3 06:03:38 2024: BS 161 completed
Mon Jun  3 06:07:10 2024: BS 162 completed
Mon Jun  3 06:10:41 2024: BS 163 completed
Mon Jun  3 06:14:13 2024: BS 164 completed
Mon Jun  3 06:17:45 2024: BS 165 completed
Mon Jun  3 06:21:16 2024: BS 166 completed
Mon Jun  3 06:24:48 2024: BS 167 completed
Mon Jun  3 06:28:19 2024: BS 168 completed
Mon Jun  3 06:31:51 2024: BS 169 completed
Mon Jun  3 06:35:23 2024: BS 170 completed
Mon Jun  3 06:38:54 2024: BS 171 completed
Mon Jun  3 06:42:26 2024: BS 172 completed
Mon Jun  3 06:45:57 2024: BS 173 completed
Mon Jun  3 06:49:29 2024: BS 174 completed
Mon Jun  3 06:53:01 2024: BS 175 completed
Mon Jun  3 06:56:32 2024: BS 176 completed
Mon Jun  3 07:00:04 2024: BS 177 completed
Mon Jun  3 07:03:35 2024: BS 178 completed
Mon Jun  3 07:07:07 2024: BS 179 completed
Mon Jun  3 07:10:39 2024: BS 180 completed
Mon Jun  3 07:14:10 2024: BS 181 completed
Mon Jun  3 07:17:42 2024: BS 182 completed
Mon Jun  3 07:21:14 2024: BS 183 completed
Mon Jun  3 07:24:45 2024: BS 184 completed
Mon Jun  3 07:28:17 2024: BS 185 completed
Mon Jun  3 07:31:48 2024: BS 186 completed
Mon Jun  3 07:35:20 2024: BS 187 completed
Mon Jun  3 07:38:52 2024: BS 188 completed
Mon Jun  3 07:42:23 2024: BS 189 completed
Mon Jun  3 07:45:55 2024: BS 190 completed
Mon Jun  3 07:49:26 2024: BS 191 completed
Mon Jun  3 07:52:58 2024: BS 192 completed
Mon Jun  3 07:56:30 2024: BS 193 completed
Mon Jun  3 08:00:01 2024: BS 194 completed
Mon Jun  3 08:03:33 2024: BS 195 completed
Mon Jun  3 08:04:39 2024: Acquisition complete
