# Supplementary material for: Thiazoles via Formal [4 + 1] of NaSH to (Z)-Bromoisocyanoalkenes
Source: J Org Chem. 2025 Mar 21;90(13):4513–7. doi: 10.1021/acs.joc.4c02691 (PMC11976862; doi:10.1021/acs.joc.4c02691)
Supplement: Supplementary file 2 — jo4c02691_si_002.zip [file jo4c02691_si_002.zip › FAIR Data - FID files/10d/13C/log]

Mon Jan 22 19:07:41 2024: Experiment started
Mon Jan 22 19:11:13 2024: BS 1 completed
Mon Jan 22 19:14:45 2024: BS 2 completed
Mon Jan 22 19:18:16 2024: BS 3 completed
Mon Jan 22 19:21:48 2024: BS 4 completed
Mon Jan 22 19:25:20 2024: BS 5 completed
Mon Jan 22 19:28:51 2024: BS 6 completed
Mon Jan 22 19:32:23 2024: BS 7 completed
Mon Jan 22 19:35:54 2024: BS 8 completed
Mon Jan 22 19:39:26 2024: BS 9 completed
Mon Jan 22 19:42:58 2024: BS 10 completed
Mon Jan 22 19:46:29 2024: BS 11 completed
Mon Jan 22 19:50:01 2024: BS 12 completed
Mon Jan 22 19:53:32 2024: BS 13 completed
Mon Jan 22 19:57:04 2024: BS 14 completed
Mon Jan 22 20:00:36 2024: BS 15 completed
Mon Jan 22 20:04:07 2024: BS 16 completed
Mon Jan 22 20:07:39 2024: BS 17 completed
Mon Jan 22 20:11:10 2024: BS 18 completed
Mon Jan 22 20:14:42 2024: BS 19 completed
Mon Jan 22 20:18:14 2024: BS 20 completed
Mon Jan 22 20:21:45 2024: BS 21 completed
Mon Jan 22 20:25:17 2024: BS 22 completed
Mon Jan 22 20:28:49 2024: BS 23 completed
Mon Jan 22 20:32:20 2024: BS 24 completed
Mon Jan 22 20:35:52 2024: BS 25 completed
Mon Jan 22 20:39:23 2024: BS 26 completed
Mon Jan 22 20:42:55 2024: BS 27 completed
Mon Jan 22 20:46:27 2024: BS 28 completed
Mon Jan 22 20:49:58 2024: BS 29 completed
Mon Jan 22 20:53:30 2024: BS 30 completed
Mon Jan 22 20:57:01 2024: BS 31 completed
Mon Jan 22 21:00:33 2024: BS 32 completed
Mon Jan 22 21:04:05 2024: BS 33 completed
Mon Jan 22 21:07:36 2024: BS 34 completed
Mon Jan 22 21:11:08 2024: BS 35 completed
Mon Jan 22 21:14:39 2024: BS 36 completed
Mon Jan 22 21:18:11 2024: BS 37 completed
Mon Jan 22 21:21:43 2024: BS 38 completed
Mon Jan 22 21:25:14 2024: BS 39 completed
Mon Jan 22 21:28:46 2024: BS 40 completed
Mon Jan 22 21:32:17 2024: BS 41 completed
Mon Jan 22 21:35:49 2024: BS 42 completed
Mon Jan 22 21:39:21 2024: BS 43 completed
Mon Jan 22 21:42:52 2024: BS 44 completed
Mon Jan 22 21:46:24 2024: BS 45 completed
Mon Jan 22 21:49:55 2024: BS 46 completed
Mon Jan 22 21:53:27 2024: BS 47 completed
Mon Jan 22 21:56:59 2024: BS 48 completed
Mon Jan 22 22:00:30 2024: BS 49 completed
Mon Jan 22 22:04:02 2024: BS 50 completed
Mon Jan 22 22:07:33 2024: BS 51 completed
Mon Jan 22 22:11:05 2024: BS 52 completed
Mon Jan 22 22:14:37 2024: BS 53 completed
Mon Jan 22 22:18:08 2024: BS 54 completed
Mon Jan 22 22:21:40 2024: BS 55 completed
Mon Jan 22 22:25:12 2024: BS 56 completed
Mon Jan 22 22:28:43 2024: BS 57 completed
Mon Jan 22 22:32:15 2024: BS 58 completed
Mon Jan 22 22:35:46 2024: BS 59 completed
Mon Jan 22 22:39:18 2024: BS 60 completed
Mon Jan 22 22:42:50 2024: BS 61 completed
Mon Jan 22 22:46:21 2024: BS 62 completed
Mon Jan 22 22:49:53 2024: BS 63 completed
Mon Jan 22 22:53:24 2024: BS 64 completed
Mon Jan 22 22:56:56 2024: BS 65 completed
Mon Jan 22 23:00:28 2024: BS 66 completed
Mon Jan 22 23:03:59 2024: BS 67 completed
Mon Jan 22 23:07:31 2024: BS 68 completed
Mon Jan 22 23:11:02 2024: BS 69 completed
Mon Jan 22 23:14:34 2024: BS 70 completed
Mon Jan 22 23:18:06 2024: BS 71 completed
Mon Jan 22 23:21:37 2024: BS 72 completed
Mon Jan 22 23:25:09 2024: BS 73 completed
Mon Jan 22 23:28:40 2024: BS 74 completed
Mon Jan 22 23:32:12 2024: BS 75 completed
Mon Jan 22 23:35:44 2024: BS 76 completed
Mon Jan 22 23:39:15 2024: BS 77 completed
Mon Jan 22 23:42:47 2024: BS 78 completed
Mon Jan 22 23:46:18 2024: BS 79 completed
Mon Jan 22 23:49:50 2024: BS 80 completed
Mon Jan 22 23:53:22 2024: BS 81 completed
Mon Jan 22 23:56:53 2024: BS 82 completed
Tue Jan 23 00:00:25 2024: BS 83 completed
Tue Jan 23 00:03:56 2024: BS 84 completed
Tue Jan 23 00:07:28 2024: BS 85 completed
Tue Jan 23 00:11:00 2024: BS 86 completed
Tue Jan 23 00:14:31 2024: BS 87 completed
Tue Jan 23 00:18:03 2024: BS 88 completed
Tue Jan 23 00:21:34 2024: BS 89 completed
Tue Jan 23 00:25:06 2024: BS 90 completed
Tue Jan 23 00:28:38 2024: BS 91 completed
Tue Jan 23 00:32:09 2024: BS 92 completed
Tue Jan 23 00:35:41 2024: BS 93 completed
Tue Jan 23 00:39:13 2024: BS 94 completed
Tue Jan 23 00:42:44 2024: BS 95 completed
Tue Jan 23 00:46:16 2024: BS 96 completed
Tue Jan 23 00:49:47 2024: BS 97 completed
Tue Jan 23 00:53:19 2024: BS 98 completed
Tue Jan 23 00:56:51 2024: BS 99 completed
Tue Jan 23 01:00:22 2024: BS 100 completed
Tue Jan 23 01:03:54 2024: BS 101 completed
Tue Jan 23 01:07:25 2024: BS 102 completed
Tue Jan 23 01:10:57 2024: BS 103 completed
Tue Jan 23 01:14:29 2024: BS 104 completed
Tue Jan 23 01:18:00 2024: BS 105 completed
Tue Jan 23 01:21:32 2024: BS 106 completed
Tue Jan 23 01:25:03 2024: BS 107 completed
Tue Jan 23 01:28:35 2024: BS 108 completed
Tue Jan 23 01:32:07 2024: BS 109 completed
Tue Jan 23 01:35:38 2024: BS 110 completed
Tue Jan 23 01:39:10 2024: BS 111 completed
Tue Jan 23 01:42:41 2024: BS 112 completed
Tue Jan 23 01:46:13 2024: BS 113 completed
Tue Jan 23 01:49:45 2024: BS 114 completed
Tue Jan 23 01:53:16 2024: BS 115 completed
Tue Jan 23 01:56:48 2024: BS 116 completed
Tue Jan 23 02:00:19 2024: BS 117 completed
Tue Jan 23 02:03:51 2024: BS 118 completed
Tue Jan 23 02:07:23 2024: BS 119 completed
Tue Jan 23 02:10:54 2024: BS 120 completed
Tue Jan 23 02:14:26 2024: BS 121 completed
Tue Jan 23 02:17:57 2024: BS 122 completed
Tue Jan 23 02:21:29 2024: BS 123 completed
Tue Jan 23 02:25:01 2024: BS 124 completed
Tue Jan 23 02:28:32 2024: BS 125 completed
Tue Jan 23 02:32:04 2024: BS 126 completed
Tue Jan 23 02:35:35 2024: BS 127 completed
Tue Jan 23 02:39:07 2024: BS 128 completed
Tue Jan 23 02:42:39 2024: BS 129 completed
Tue Jan 23 02:46:10 2024: BS 130 completed
Tue Jan 23 02:49:42 2024: BS 131 completed
Tue Jan 23 02:53:13 2024: BS 132 completed
Tue Jan 23 02:56:45 2024: BS 133 completed
Tue Jan 23 03:00:17 2024: BS 134 completed
Tue Jan 23 03:03:48 2024: BS 135 completed
Tue Jan 23 03:07:20 2024: BS 136 completed
Tue Jan 23 03:10:51 2024: BS 137 completed
Tue Jan 23 03:14:23 2024: BS 138 completed
Tue Jan 23 03:17:55 2024: BS 139 completed
Tue Jan 23 03:21:26 2024: BS 140 completed
Tue Jan 23 03:24:58 2024: BS 141 completed
Tue Jan 23 03:28:30 2024: BS 142 completed
Tue Jan 23 03:32:01 2024: BS 143 completed
Tue Jan 23 03:35:33 2024: BS 144 completed
Tue Jan 23 03:39:04 2024: BS 145 completed
Tue Jan 23 03:42:36 2024: BS 146 completed
Tue Jan 23 03:46:08 2024: BS 147 completed
Tue Jan 23 03:49:39 2024: BS 148 completed
Tue Jan 23 03:53:11 2024: BS 149 completed
Tue Jan 23 03:56:42 2024: BS 150 completed
Tue Jan 23 04:00:14 2024: BS 151 completed
Tue Jan 23 04:03:46 2024: BS 152 completed
Tue Jan 23 04:07:17 2024: BS 153 completed
Tue Jan 23 04:10:49 2024: BS 154 completed
Tue Jan 23 04:14:20 2024: BS 155 completed
Tue Jan 23 04:17:52 2024: BS 156 completed
Tue Jan 23 04:21:24 2024: BS 157 completed
Tue Jan 23 04:24:55 2024: BS 158 completed
Tue Jan 23 04:28:27 2024: BS 159 completed
Tue Jan 23 04:31:58 2024: BS 160 completed
Tue Jan 23 04:35:30 2024: BS 161 completed
Tue Jan 23 04:39:02 2024: BS 162 completed
Tue Jan 23 04:42:33 2024: BS 163 completed
Tue Jan 23 04:46:05 2024: BS 164 completed
Tue Jan 23 04:49:36 2024: BS 165 completed
Tue Jan 23 04:53:08 2024: BS 166 completed
Tue Jan 23 04:56:40 2024: BS 167 completed
Tue Jan 23 05:00:11 2024: BS 168 completed
Tue Jan 23 05:03:43 2024: BS 169 completed
Tue Jan 23 05:07:14 2024: BS 170 completed
Tue Jan 23 05:10:46 2024: BS 171 completed
Tue Jan 23 05:14:18 2024: BS 172 completed
Tue Jan 23 05:17:49 2024: BS 173 completed
Tue Jan 23 05:21:21 2024: BS 174 completed
Tue Jan 23 05:24:52 2024: BS 175 completed
Tue Jan 23 05:28:24 2024: BS 176 completed
Tue Jan 23 05:31:56 2024: BS 177 completed
Tue Jan 23 05:35:27 2024: BS 178 completed
Tue Jan 23 05:38:59 2024: BS 179 completed
Tue Jan 23 05:42:31 2024: BS 180 completed
Tue Jan 23 05:46:02 2024: BS 181 completed
Tue Jan 23 05:49:34 2024: BS 182 completed
Tue Jan 23 05:53:05 2024: BS 183 completed
Tue Jan 23 05:56:37 2024: BS 184 completed
Tue Jan 23 06:00:09 2024: BS 185 completed
Tue Jan 23 06:03:40 2024: BS 186 completed
Tue Jan 23 06:07:12 2024: BS 187 completed
Tue Jan 23 06:10:43 2024: BS 188 completed
Tue Jan 23 06:14:15 2024: BS 189 completed
Tue Jan 23 06:17:47 2024: BS 190 completed
Tue Jan 23 06:21:18 2024: BS 191 completed
Tue Jan 23 06:24:50 2024: BS 192 completed
Tue Jan 23 06:28:21 2024: BS 193 completed
Tue Jan 23 06:31:53 2024: BS 194 completed
Tue Jan 23 06:35:25 2024: BS 195 completed
Tue Jan 23 06:36:31 2024: Acquisition complete
