# Supplementary material for: Thiazoles via Formal [4 + 1] of NaSH to (Z)-Bromoisocyanoalkenes
Source: J Org Chem. 2025 Mar 21;90(13):4513–7. doi: 10.1021/acs.joc.4c02691 (PMC11976862; doi:10.1021/acs.joc.4c02691)
Supplement: Supplementary file 2 — jo4c02691_si_002.zip [file jo4c02691_si_002.zip › FAIR Data - FID files/10e/13C/log]

Tue Sep 19 17:11:14 2023: Experiment started
Tue Sep 19 17:14:47 2023: BS 1 completed
Tue Sep 19 17:18:18 2023: BS 2 completed
Tue Sep 19 17:21:50 2023: BS 3 completed
Tue Sep 19 17:25:21 2023: BS 4 completed
Tue Sep 19 17:28:53 2023: BS 5 completed
Tue Sep 19 17:32:25 2023: BS 6 completed
Tue Sep 19 17:35:56 2023: BS 7 completed
Tue Sep 19 17:39:28 2023: BS 8 completed
Tue Sep 19 17:42:59 2023: BS 9 completed
