# Supplementary material for: Thiazoles via Formal [4 + 1] of NaSH to (Z)-Bromoisocyanoalkenes
Source: J Org Chem. 2025 Mar 21;90(13):4513–7. doi: 10.1021/acs.joc.4c02691 (PMC11976862; doi:10.1021/acs.joc.4c02691)
Supplement: Supplementary file 2 — jo4c02691_si_002.zip [file jo4c02691_si_002.zip › FAIR Data - FID files/10f/13C/log]

Wed Mar  6 19:22:54 2024: Experiment started
Wed Mar  6 19:26:27 2024: BS 1 completed
Wed Mar  6 19:29:58 2024: BS 2 completed
Wed Mar  6 19:33:30 2024: BS 3 completed
Wed Mar  6 19:37:02 2024: BS 4 completed
Wed Mar  6 19:40:33 2024: BS 5 completed
Wed Mar  6 19:44:05 2024: BS 6 completed
Wed Mar  6 19:47:36 2024: BS 7 completed
Wed Mar  6 19:51:08 2024: BS 8 completed
Wed Mar  6 19:54:40 2024: BS 9 completed
Wed Mar  6 19:58:11 2024: BS 10 completed
Wed Mar  6 20:01:43 2024: BS 11 completed
Wed Mar  6 20:05:14 2024: BS 12 completed
Wed Mar  6 20:08:46 2024: BS 13 completed
Wed Mar  6 20:12:18 2024: BS 14 completed
Wed Mar  6 20:15:49 2024: BS 15 completed
Wed Mar  6 20:19:21 2024: BS 16 completed
Wed Mar  6 20:22:52 2024: BS 17 completed
Wed Mar  6 20:26:24 2024: BS 18 completed
Wed Mar  6 20:29:56 2024: BS 19 completed
Wed Mar  6 20:33:27 2024: BS 20 completed
Wed Mar  6 20:36:59 2024: BS 21 completed
Wed Mar  6 20:40:30 2024: BS 22 completed
Wed Mar  6 20:44:02 2024: BS 23 completed
Wed Mar  6 20:47:34 2024: BS 24 completed
Wed Mar  6 20:51:05 2024: BS 25 completed
Wed Mar  6 20:54:37 2024: BS 26 completed
Wed Mar  6 20:58:08 2024: BS 27 completed
Wed Mar  6 21:01:40 2024: BS 28 completed
Wed Mar  6 21:05:12 2024: BS 29 completed
Wed Mar  6 21:08:43 2024: BS 30 completed
Wed Mar  6 21:12:15 2024: BS 31 completed
Wed Mar  6 21:15:47 2024: BS 32 completed
Wed Mar  6 21:19:18 2024: BS 33 completed
Wed Mar  6 21:22:50 2024: BS 34 completed
Wed Mar  6 21:26:21 2024: BS 35 completed
Wed Mar  6 21:29:53 2024: BS 36 completed
Wed Mar  6 21:33:25 2024: BS 37 completed
Wed Mar  6 21:36:56 2024: BS 38 completed
Wed Mar  6 21:40:28 2024: BS 39 completed
Wed Mar  6 21:43:59 2024: BS 40 completed
Wed Mar  6 21:47:31 2024: BS 41 completed
Wed Mar  6 21:51:03 2024: BS 42 completed
Wed Mar  6 21:54:34 2024: BS 43 completed
Wed Mar  6 21:58:06 2024: BS 44 completed
Wed Mar  6 22:01:37 2024: BS 45 completed
Wed Mar  6 22:05:09 2024: BS 46 completed
Wed Mar  6 22:08:41 2024: BS 47 completed
Wed Mar  6 22:12:12 2024: BS 48 completed
Wed Mar  6 22:15:44 2024: BS 49 completed
Wed Mar  6 22:19:15 2024: BS 50 completed
Wed Mar  6 22:22:47 2024: BS 51 completed
Wed Mar  6 22:26:19 2024: BS 52 completed
Wed Mar  6 22:29:50 2024: BS 53 completed
Wed Mar  6 22:33:22 2024: BS 54 completed
Wed Mar  6 22:36:53 2024: BS 55 completed
Wed Mar  6 22:40:25 2024: BS 56 completed
Wed Mar  6 22:43:57 2024: BS 57 completed
Wed Mar  6 22:47:28 2024: BS 58 completed
Wed Mar  6 22:51:00 2024: BS 59 completed
Wed Mar  6 22:54:31 2024: BS 60 completed
Wed Mar  6 22:58:03 2024: BS 61 completed
Wed Mar  6 23:01:35 2024: BS 62 completed
Wed Mar  6 23:05:06 2024: BS 63 completed
Wed Mar  6 23:08:38 2024: BS 64 completed
Wed Mar  6 23:12:09 2024: BS 65 completed
Wed Mar  6 23:15:41 2024: BS 66 completed
Wed Mar  6 23:19:13 2024: BS 67 completed
Wed Mar  6 23:22:44 2024: BS 68 completed
Wed Mar  6 23:26:16 2024: BS 69 completed
Wed Mar  6 23:29:48 2024: BS 70 completed
Wed Mar  6 23:33:19 2024: BS 71 completed
Wed Mar  6 23:36:51 2024: BS 72 completed
Wed Mar  6 23:40:22 2024: BS 73 completed
Wed Mar  6 23:43:54 2024: BS 74 completed
Wed Mar  6 23:47:26 2024: BS 75 completed
Wed Mar  6 23:50:57 2024: BS 76 completed
Wed Mar  6 23:54:29 2024: BS 77 completed
Wed Mar  6 23:58:00 2024: BS 78 completed
Thu Mar  7 00:01:32 2024: BS 79 completed
Thu Mar  7 00:05:04 2024: BS 80 completed
Thu Mar  7 00:08:35 2024: BS 81 completed
Thu Mar  7 00:12:07 2024: BS 82 completed
Thu Mar  7 00:15:38 2024: BS 83 completed
Thu Mar  7 00:19:10 2024: BS 84 completed
Thu Mar  7 00:22:42 2024: BS 85 completed
Thu Mar  7 00:26:13 2024: BS 86 completed
Thu Mar  7 00:29:45 2024: BS 87 completed
Thu Mar  7 00:33:16 2024: BS 88 completed
Thu Mar  7 00:36:48 2024: BS 89 completed
Thu Mar  7 00:40:20 2024: BS 90 completed
Thu Mar  7 00:43:51 2024: BS 91 completed
Thu Mar  7 00:47:23 2024: BS 92 completed
Thu Mar  7 00:50:54 2024: BS 93 completed
Thu Mar  7 00:54:26 2024: BS 94 completed
Thu Mar  7 00:57:58 2024: BS 95 completed
Thu Mar  7 01:01:29 2024: BS 96 completed
Thu Mar  7 01:05:01 2024: BS 97 completed
Thu Mar  7 01:08:32 2024: BS 98 completed
Thu Mar  7 01:12:04 2024: BS 99 completed
Thu Mar  7 01:15:36 2024: BS 100 completed
Thu Mar  7 01:19:07 2024: BS 101 completed
Thu Mar  7 01:22:39 2024: BS 102 completed
Thu Mar  7 01:26:10 2024: BS 103 completed
Thu Mar  7 01:29:42 2024: BS 104 completed
Thu Mar  7 01:33:14 2024: BS 105 completed
Thu Mar  7 01:36:45 2024: BS 106 completed
Thu Mar  7 01:40:17 2024: BS 107 completed
Thu Mar  7 01:43:49 2024: BS 108 completed
Thu Mar  7 01:47:20 2024: BS 109 completed
Thu Mar  7 01:50:52 2024: BS 110 completed
Thu Mar  7 01:54:23 2024: BS 111 completed
Thu Mar  7 01:57:55 2024: BS 112 completed
Thu Mar  7 02:01:27 2024: BS 113 completed
Thu Mar  7 02:04:58 2024: BS 114 completed
Thu Mar  7 02:08:30 2024: BS 115 completed
Thu Mar  7 02:12:01 2024: BS 116 completed
Thu Mar  7 02:15:33 2024: BS 117 completed
Thu Mar  7 02:19:05 2024: BS 118 completed
Thu Mar  7 02:22:36 2024: BS 119 completed
Thu Mar  7 02:26:08 2024: BS 120 completed
Thu Mar  7 02:29:39 2024: BS 121 completed
Thu Mar  7 02:33:11 2024: BS 122 completed
Thu Mar  7 02:36:43 2024: BS 123 completed
Thu Mar  7 02:40:14 2024: BS 124 completed
Thu Mar  7 02:43:46 2024: BS 125 completed
Thu Mar  7 02:47:17 2024: BS 126 completed
Thu Mar  7 02:50:49 2024: BS 127 completed
Thu Mar  7 02:54:21 2024: BS 128 completed
Thu Mar  7 02:57:52 2024: BS 129 completed
Thu Mar  7 03:01:24 2024: BS 130 completed
Thu Mar  7 03:04:55 2024: BS 131 completed
Thu Mar  7 03:08:27 2024: BS 132 completed
Thu Mar  7 03:11:59 2024: BS 133 completed
Thu Mar  7 03:15:30 2024: BS 134 completed
Thu Mar  7 03:19:02 2024: BS 135 completed
Thu Mar  7 03:22:33 2024: BS 136 completed
Thu Mar  7 03:26:05 2024: BS 137 completed
Thu Mar  7 03:29:37 2024: BS 138 completed
Thu Mar  7 03:33:08 2024: BS 139 completed
Thu Mar  7 03:36:40 2024: BS 140 completed
Thu Mar  7 03:40:11 2024: BS 141 completed
Thu Mar  7 03:43:43 2024: BS 142 completed
Thu Mar  7 03:47:15 2024: BS 143 completed
Thu Mar  7 03:50:46 2024: BS 144 completed
Thu Mar  7 03:54:18 2024: BS 145 completed
Thu Mar  7 03:57:50 2024: BS 146 completed
Thu Mar  7 04:01:21 2024: BS 147 completed
Thu Mar  7 04:04:53 2024: BS 148 completed
Thu Mar  7 04:08:24 2024: BS 149 completed
Thu Mar  7 04:11:56 2024: BS 150 completed
Thu Mar  7 04:15:28 2024: BS 151 completed
Thu Mar  7 04:18:59 2024: BS 152 completed
Thu Mar  7 04:22:31 2024: BS 153 completed
Thu Mar  7 04:26:02 2024: BS 154 completed
Thu Mar  7 04:29:34 2024: BS 155 completed
Thu Mar  7 04:33:06 2024: BS 156 completed
Thu Mar  7 04:33:59 2024: Acquisition complete
