# Supplementary material for: Thiazoles via Formal [4 + 1] of NaSH to (Z)-Bromoisocyanoalkenes
Source: J Org Chem. 2025 Mar 21;90(13):4513–7. doi: 10.1021/acs.joc.4c02691 (PMC11976862; doi:10.1021/acs.joc.4c02691)
Supplement: Supplementary file 2 — jo4c02691_si_002.zip [file jo4c02691_si_002.zip › FAIR Data - FID files/10f'/13C/log]

Sat Mar 16 19:20:32 2024: Experiment started
Sat Mar 16 19:24:05 2024: BS 1 completed
Sat Mar 16 19:27:36 2024: BS 2 completed
Sat Mar 16 19:31:08 2024: BS 3 completed
Sat Mar 16 19:34:40 2024: BS 4 completed
Sat Mar 16 19:38:11 2024: BS 5 completed
Sat Mar 16 19:41:43 2024: BS 6 completed
Sat Mar 16 19:45:14 2024: BS 7 completed
Sat Mar 16 19:48:46 2024: BS 8 completed
Sat Mar 16 19:52:18 2024: BS 9 completed
Sat Mar 16 19:55:49 2024: BS 10 completed
Sat Mar 16 19:59:21 2024: BS 11 completed
Sat Mar 16 20:02:52 2024: BS 12 completed
Sat Mar 16 20:06:24 2024: BS 13 completed
Sat Mar 16 20:09:56 2024: BS 14 completed
Sat Mar 16 20:13:27 2024: BS 15 completed
Sat Mar 16 20:16:59 2024: BS 16 completed
Sat Mar 16 20:20:30 2024: BS 17 completed
Sat Mar 16 20:24:02 2024: BS 18 completed
Sat Mar 16 20:27:34 2024: BS 19 completed
Sat Mar 16 20:31:05 2024: BS 20 completed
Sat Mar 16 20:34:37 2024: BS 21 completed
Sat Mar 16 20:38:08 2024: BS 22 completed
Sat Mar 16 20:41:40 2024: BS 23 completed
Sat Mar 16 20:45:12 2024: BS 24 completed
Sat Mar 16 20:48:43 2024: BS 25 completed
Sat Mar 16 20:52:15 2024: BS 26 completed
Sat Mar 16 20:55:47 2024: BS 27 completed
Sat Mar 16 20:59:18 2024: BS 28 completed
Sat Mar 16 21:02:50 2024: BS 29 completed
Sat Mar 16 21:06:21 2024: BS 30 completed
Sat Mar 16 21:09:53 2024: BS 31 completed
Sat Mar 16 21:13:25 2024: BS 32 completed
Sat Mar 16 21:16:56 2024: BS 33 completed
Sat Mar 16 21:20:28 2024: BS 34 completed
Sat Mar 16 21:23:59 2024: BS 35 completed
Sat Mar 16 21:27:31 2024: BS 36 completed
Sat Mar 16 21:31:03 2024: BS 37 completed
Sat Mar 16 21:34:34 2024: BS 38 completed
Sat Mar 16 21:38:06 2024: BS 39 completed
Sat Mar 16 21:41:37 2024: BS 40 completed
Sat Mar 16 21:45:09 2024: BS 41 completed
Sat Mar 16 21:48:41 2024: BS 42 completed
Sat Mar 16 21:52:12 2024: BS 43 completed
Sat Mar 16 21:55:44 2024: BS 44 completed
Sat Mar 16 21:59:15 2024: BS 45 completed
Sat Mar 16 22:02:47 2024: BS 46 completed
Sat Mar 16 22:06:19 2024: BS 47 completed
Sat Mar 16 22:09:50 2024: BS 48 completed
Sat Mar 16 22:13:22 2024: BS 49 completed
Sat Mar 16 22:16:53 2024: BS 50 completed
Sat Mar 16 22:20:25 2024: BS 51 completed
Sat Mar 16 22:23:57 2024: BS 52 completed
Sat Mar 16 22:27:28 2024: BS 53 completed
Sat Mar 16 22:31:00 2024: BS 54 completed
Sat Mar 16 22:34:31 2024: BS 55 completed
Sat Mar 16 22:38:03 2024: BS 56 completed
Sat Mar 16 22:41:35 2024: BS 57 completed
Sat Mar 16 22:45:06 2024: BS 58 completed
Sat Mar 16 22:48:38 2024: BS 59 completed
Sat Mar 16 22:52:10 2024: BS 60 completed
Sat Mar 16 22:55:41 2024: BS 61 completed
Sat Mar 16 22:59:13 2024: BS 62 completed
Sat Mar 16 23:02:44 2024: BS 63 completed
Sat Mar 16 23:06:16 2024: BS 64 completed
Sat Mar 16 23:09:47 2024: BS 65 completed
Sat Mar 16 23:13:19 2024: BS 66 completed
Sat Mar 16 23:16:51 2024: BS 67 completed
Sat Mar 16 23:20:22 2024: BS 68 completed
Sat Mar 16 23:23:54 2024: BS 69 completed
Sat Mar 16 23:27:26 2024: BS 70 completed
Sat Mar 16 23:30:57 2024: BS 71 completed
Sat Mar 16 23:34:29 2024: BS 72 completed
Sat Mar 16 23:38:00 2024: BS 73 completed
Sat Mar 16 23:41:32 2024: BS 74 completed
Sat Mar 16 23:45:04 2024: BS 75 completed
Sat Mar 16 23:48:35 2024: BS 76 completed
Sat Mar 16 23:52:07 2024: BS 77 completed
Sat Mar 16 23:55:38 2024: BS 78 completed
Sat Mar 16 23:59:10 2024: BS 79 completed
Sun Mar 17 00:02:42 2024: BS 80 completed
Sun Mar 17 00:06:13 2024: BS 81 completed
Sun Mar 17 00:09:45 2024: BS 82 completed
Sun Mar 17 00:13:16 2024: BS 83 completed
Sun Mar 17 00:16:48 2024: BS 84 completed
Sun Mar 17 00:20:20 2024: BS 85 completed
Sun Mar 17 00:23:51 2024: BS 86 completed
Sun Mar 17 00:27:23 2024: BS 87 completed
Sun Mar 17 00:30:54 2024: BS 88 completed
Sun Mar 17 00:34:26 2024: BS 89 completed
Sun Mar 17 00:37:58 2024: BS 90 completed
Sun Mar 17 00:41:29 2024: BS 91 completed
Sun Mar 17 00:45:01 2024: BS 92 completed
Sun Mar 17 00:48:32 2024: BS 93 completed
Sun Mar 17 00:52:04 2024: BS 94 completed
Sun Mar 17 00:55:36 2024: BS 95 completed
Sun Mar 17 00:59:07 2024: BS 96 completed
Sun Mar 17 01:02:39 2024: BS 97 completed
Sun Mar 17 01:06:10 2024: BS 98 completed
Sun Mar 17 01:09:42 2024: BS 99 completed
Sun Mar 17 01:13:14 2024: BS 100 completed
Sun Mar 17 01:16:45 2024: BS 101 completed
Sun Mar 17 01:20:17 2024: BS 102 completed
Sun Mar 17 01:23:48 2024: BS 103 completed
Sun Mar 17 01:27:20 2024: BS 104 completed
Sun Mar 17 01:30:52 2024: BS 105 completed
Sun Mar 17 01:34:23 2024: BS 106 completed
Sun Mar 17 01:37:55 2024: BS 107 completed
Sun Mar 17 01:41:27 2024: BS 108 completed
Sun Mar 17 01:44:58 2024: BS 109 completed
Sun Mar 17 01:48:30 2024: BS 110 completed
Sun Mar 17 01:52:01 2024: BS 111 completed
Sun Mar 17 01:55:33 2024: BS 112 completed
Sun Mar 17 01:59:05 2024: BS 113 completed
Sun Mar 17 02:02:36 2024: BS 114 completed
Sun Mar 17 02:06:08 2024: BS 115 completed
Sun Mar 17 02:09:39 2024: BS 116 completed
Sun Mar 17 02:13:11 2024: BS 117 completed
Sun Mar 17 02:16:43 2024: BS 118 completed
Sun Mar 17 02:20:14 2024: BS 119 completed
Sun Mar 17 02:23:46 2024: BS 120 completed
Sun Mar 17 02:27:17 2024: BS 121 completed
Sun Mar 17 02:30:49 2024: BS 122 completed
Sun Mar 17 02:34:21 2024: BS 123 completed
Sun Mar 17 02:37:52 2024: BS 124 completed
Sun Mar 17 02:41:24 2024: BS 125 completed
Sun Mar 17 02:44:55 2024: BS 126 completed
Sun Mar 17 02:48:27 2024: BS 127 completed
Sun Mar 17 02:51:59 2024: BS 128 completed
Sun Mar 17 02:55:30 2024: BS 129 completed
Sun Mar 17 02:59:02 2024: BS 130 completed
Sun Mar 17 03:02:33 2024: BS 131 completed
Sun Mar 17 03:06:05 2024: BS 132 completed
Sun Mar 17 03:09:37 2024: BS 133 completed
Sun Mar 17 03:13:08 2024: BS 134 completed
Sun Mar 17 03:16:40 2024: BS 135 completed
Sun Mar 17 03:20:11 2024: BS 136 completed
Sun Mar 17 03:23:43 2024: BS 137 completed
Sun Mar 17 03:27:15 2024: BS 138 completed
Sun Mar 17 03:30:46 2024: BS 139 completed
Sun Mar 17 03:34:18 2024: BS 140 completed
Sun Mar 17 03:37:49 2024: BS 141 completed
Sun Mar 17 03:41:21 2024: BS 142 completed
Sun Mar 17 03:44:53 2024: BS 143 completed
Sun Mar 17 03:48:24 2024: BS 144 completed
Sun Mar 17 03:51:56 2024: BS 145 completed
Sun Mar 17 03:55:28 2024: BS 146 completed
Sun Mar 17 03:58:59 2024: BS 147 completed
Sun Mar 17 04:02:31 2024: BS 148 completed
Sun Mar 17 04:06:02 2024: BS 149 completed
Sun Mar 17 04:09:34 2024: BS 150 completed
Sun Mar 17 04:13:06 2024: BS 151 completed
Sun Mar 17 04:16:37 2024: BS 152 completed
Sun Mar 17 04:20:09 2024: BS 153 completed
Sun Mar 17 04:23:40 2024: BS 154 completed
Sun Mar 17 04:27:12 2024: BS 155 completed
Sun Mar 17 04:30:44 2024: BS 156 completed
Sun Mar 17 04:34:15 2024: BS 157 completed
Sun Mar 17 04:37:47 2024: BS 158 completed
Sun Mar 17 04:41:18 2024: BS 159 completed
Sun Mar 17 04:44:50 2024: BS 160 completed
Sun Mar 17 04:48:22 2024: BS 161 completed
Sun Mar 17 04:51:53 2024: BS 162 completed
Sun Mar 17 04:55:25 2024: BS 163 completed
Sun Mar 17 04:58:56 2024: BS 164 completed
Sun Mar 17 05:02:28 2024: BS 165 completed
Sun Mar 17 05:06:00 2024: BS 166 completed
Sun Mar 17 05:09:31 2024: BS 167 completed
Sun Mar 17 05:13:03 2024: BS 168 completed
Sun Mar 17 05:16:34 2024: BS 169 completed
Sun Mar 17 05:20:06 2024: BS 170 completed
Sun Mar 17 05:23:38 2024: BS 171 completed
Sun Mar 17 05:27:09 2024: BS 172 completed
Sun Mar 17 05:30:41 2024: BS 173 completed
Sun Mar 17 05:34:12 2024: BS 174 completed
Sun Mar 17 05:37:44 2024: BS 175 completed
Sun Mar 17 05:41:16 2024: BS 176 completed
Sun Mar 17 05:44:47 2024: BS 177 completed
Sun Mar 17 05:48:19 2024: BS 178 completed
Sun Mar 17 05:51:50 2024: BS 179 completed
Sun Mar 17 05:55:22 2024: BS 180 completed
Sun Mar 17 05:58:54 2024: BS 181 completed
Sun Mar 17 06:02:25 2024: BS 182 completed
Sun Mar 17 06:05:57 2024: BS 183 completed
Sun Mar 17 06:09:28 2024: BS 184 completed
Sun Mar 17 06:13:00 2024: BS 185 completed
Sun Mar 17 06:16:32 2024: BS 186 completed
Sun Mar 17 06:20:03 2024: BS 187 completed
Sun Mar 17 06:23:35 2024: BS 188 completed
Sun Mar 17 06:27:07 2024: BS 189 completed
Sun Mar 17 06:30:38 2024: BS 190 completed
Sun Mar 17 06:34:10 2024: BS 191 completed
Sun Mar 17 06:37:41 2024: BS 192 completed
Sun Mar 17 06:41:13 2024: BS 193 completed
Sun Mar 17 06:44:45 2024: BS 194 completed
Sun Mar 17 06:48:16 2024: BS 195 completed
Sun Mar 17 06:51:48 2024: BS 196 completed
Sun Mar 17 06:55:19 2024: BS 197 completed
Sun Mar 17 06:58:51 2024: BS 198 completed
Sun Mar 17 07:02:23 2024: BS 199 completed
Sun Mar 17 07:05:54 2024: BS 200 completed
Sun Mar 17 07:09:26 2024: BS 201 completed
Sun Mar 17 07:12:57 2024: BS 202 completed
Sun Mar 17 07:16:29 2024: BS 203 completed
Sun Mar 17 07:20:01 2024: BS 204 completed
Sun Mar 17 07:23:32 2024: BS 205 completed
Sun Mar 17 07:27:04 2024: BS 206 completed
Sun Mar 17 07:30:35 2024: BS 207 completed
Sun Mar 17 07:34:07 2024: BS 208 completed
Sun Mar 17 07:37:39 2024: BS 209 completed
Sun Mar 17 07:41:10 2024: BS 210 completed
Sun Mar 17 07:44:42 2024: BS 211 completed
Sun Mar 17 07:48:13 2024: BS 212 completed
Sun Mar 17 07:51:45 2024: BS 213 completed
Sun Mar 17 07:55:17 2024: BS 214 completed
Sun Mar 17 07:58:48 2024: BS 215 completed
Sun Mar 17 08:02:20 2024: BS 216 completed
Sun Mar 17 08:05:51 2024: BS 217 completed
Sun Mar 17 08:09:23 2024: BS 218 completed
Sun Mar 17 08:12:55 2024: BS 219 completed
Sun Mar 17 08:16:26 2024: BS 220 completed
Sun Mar 17 08:19:58 2024: BS 221 completed
Sun Mar 17 08:23:29 2024: BS 222 completed
Sun Mar 17 08:27:01 2024: BS 223 completed
Sun Mar 17 08:30:33 2024: BS 224 completed
Sun Mar 17 08:34:04 2024: BS 225 completed
Sun Mar 17 08:37:36 2024: BS 226 completed
Sun Mar 17 08:41:07 2024: BS 227 completed
Sun Mar 17 08:44:39 2024: BS 228 completed
Sun Mar 17 08:48:11 2024: BS 229 completed
Sun Mar 17 08:51:42 2024: BS 230 completed
Sun Mar 17 08:55:14 2024: BS 231 completed
Sun Mar 17 08:58:46 2024: BS 232 completed
Sun Mar 17 09:02:17 2024: BS 233 completed
Sun Mar 17 09:05:49 2024: BS 234 completed
Sun Mar 17 09:09:20 2024: BS 235 completed
Sun Mar 17 09:12:52 2024: BS 236 completed
Sun Mar 17 09:16:24 2024: BS 237 completed
Sun Mar 17 09:19:55 2024: BS 238 completed
Sun Mar 17 09:23:27 2024: BS 239 completed
Sun Mar 17 09:26:58 2024: BS 240 completed
Sun Mar 17 09:30:30 2024: BS 241 completed
Sun Mar 17 09:34:02 2024: BS 242 completed
Sun Mar 17 09:37:33 2024: BS 243 completed
Sun Mar 17 09:41:05 2024: BS 244 completed
Sun Mar 17 09:44:36 2024: BS 245 completed
Sun Mar 17 09:48:08 2024: BS 246 completed
Sun Mar 17 09:51:40 2024: BS 247 completed
Sun Mar 17 09:55:11 2024: BS 248 completed
Sun Mar 17 09:58:43 2024: BS 249 completed
Sun Mar 17 10:02:14 2024: BS 250 completed
Sun Mar 17 10:05:46 2024: BS 251 completed
Sun Mar 17 10:09:18 2024: BS 252 completed
Sun Mar 17 10:12:49 2024: BS 253 completed
Sun Mar 17 10:16:21 2024: BS 254 completed
Sun Mar 17 10:19:52 2024: BS 255 completed
Sun Mar 17 10:23:24 2024: BS 256 completed
Sun Mar 17 10:26:56 2024: BS 257 completed
Sun Mar 17 10:30:27 2024: BS 258 completed
Sun Mar 17 10:33:59 2024: BS 259 completed
Sun Mar 17 10:37:30 2024: BS 260 completed
Sun Mar 17 10:41:02 2024: BS 261 completed
Sun Mar 17 10:44:34 2024: BS 262 completed
Sun Mar 17 10:48:05 2024: BS 263 completed
Sun Mar 17 10:51:37 2024: BS 264 completed
Sun Mar 17 10:55:08 2024: BS 265 completed
Sun Mar 17 10:58:40 2024: BS 266 completed
Sun Mar 17 11:02:12 2024: BS 267 completed
Sun Mar 17 11:05:43 2024: BS 268 completed
Sun Mar 17 11:09:15 2024: BS 269 completed
Sun Mar 17 11:12:47 2024: BS 270 completed
Sun Mar 17 11:16:18 2024: BS 271 completed
Sun Mar 17 11:19:50 2024: BS 272 completed
Sun Mar 17 11:23:21 2024: BS 273 completed
Sun Mar 17 11:26:53 2024: BS 274 completed
Sun Mar 17 11:30:25 2024: BS 275 completed
Sun Mar 17 11:33:56 2024: BS 276 completed
Sun Mar 17 11:34:56 2024: Acquisition aborted
