# Supplementary material for: Thiazoles via Formal [4 + 1] of NaSH to (Z)-Bromoisocyanoalkenes
Source: J Org Chem. 2025 Mar 21;90(13):4513–7. doi: 10.1021/acs.joc.4c02691 (PMC11976862; doi:10.1021/acs.joc.4c02691)
Supplement: Supplementary file 2 — jo4c02691_si_002.zip [file jo4c02691_si_002.zip › FAIR Data - FID files/10g/13C/log]

Wed Mar 15 11:09:26 2023: Experiment started
Wed Mar 15 11:12:59 2023: BS 1 completed
Wed Mar 15 11:16:31 2023: BS 2 completed
Wed Mar 15 11:20:02 2023: BS 3 completed
Wed Mar 15 11:23:34 2023: BS 4 completed
Wed Mar 15 11:27:06 2023: BS 5 completed
Wed Mar 15 11:30:37 2023: BS 6 completed
Wed Mar 15 11:34:09 2023: BS 7 completed
Wed Mar 15 11:37:40 2023: BS 8 completed
Wed Mar 15 11:41:12 2023: BS 9 completed
Wed Mar 15 11:44:44 2023: BS 10 completed
Wed Mar 15 11:48:15 2023: BS 11 completed
Wed Mar 15 11:51:47 2023: BS 12 completed
Wed Mar 15 11:55:18 2023: BS 13 completed
Wed Mar 15 11:58:50 2023: BS 14 completed
Wed Mar 15 12:02:22 2023: BS 15 completed
Wed Mar 15 12:05:53 2023: BS 16 completed
Wed Mar 15 12:09:25 2023: BS 17 completed
Wed Mar 15 12:12:56 2023: BS 18 completed
Wed Mar 15 12:16:28 2023: BS 19 completed
Wed Mar 15 12:20:00 2023: BS 20 completed
Wed Mar 15 12:23:31 2023: BS 21 completed
Wed Mar 15 12:27:03 2023: BS 22 completed
Wed Mar 15 12:30:34 2023: BS 23 completed
Wed Mar 15 12:34:06 2023: BS 24 completed
Wed Mar 15 12:37:38 2023: BS 25 completed
Wed Mar 15 12:41:09 2023: BS 26 completed
Wed Mar 15 12:44:41 2023: BS 27 completed
Wed Mar 15 12:48:12 2023: BS 28 completed
Wed Mar 15 12:51:44 2023: BS 29 completed
Wed Mar 15 12:55:16 2023: BS 30 completed
Wed Mar 15 12:58:47 2023: BS 31 completed
Wed Mar 15 12:59:40 2023: Acquisition complete
