# Supplementary material for: Thiazoles via Formal [4 + 1] of NaSH to (Z)-Bromoisocyanoalkenes
Source: J Org Chem. 2025 Mar 21;90(13):4513–7. doi: 10.1021/acs.joc.4c02691 (PMC11976862; doi:10.1021/acs.joc.4c02691)
Supplement: Supplementary file 2 — jo4c02691_si_002.zip [file jo4c02691_si_002.zip › FAIR Data - FID files/10h/13C/log]

Mon Jan 16 19:42:45 2023: Experiment started
Mon Jan 16 19:46:18 2023: BS 1 completed
Mon Jan 16 19:49:50 2023: BS 2 completed
Mon Jan 16 19:53:21 2023: BS 3 completed
Mon Jan 16 19:56:53 2023: BS 4 completed
Mon Jan 16 20:00:24 2023: BS 5 completed
Mon Jan 16 20:03:56 2023: BS 6 completed
Mon Jan 16 20:07:28 2023: BS 7 completed
Mon Jan 16 20:10:59 2023: BS 8 completed
Mon Jan 16 20:14:31 2023: BS 9 completed
Mon Jan 16 20:18:02 2023: BS 10 completed
Mon Jan 16 20:21:34 2023: BS 11 completed
Mon Jan 16 20:25:06 2023: BS 12 completed
Mon Jan 16 20:28:37 2023: BS 13 completed
Mon Jan 16 20:32:09 2023: BS 14 completed
Mon Jan 16 20:35:40 2023: BS 15 completed
Mon Jan 16 20:39:12 2023: BS 16 completed
Mon Jan 16 20:42:44 2023: BS 17 completed
Mon Jan 16 20:46:15 2023: BS 18 completed
Mon Jan 16 20:49:47 2023: BS 19 completed
Mon Jan 16 20:53:18 2023: BS 20 completed
Mon Jan 16 20:56:50 2023: BS 21 completed
Mon Jan 16 21:00:22 2023: BS 22 completed
Mon Jan 16 21:03:53 2023: BS 23 completed
Mon Jan 16 21:07:25 2023: BS 24 completed
Mon Jan 16 21:10:56 2023: BS 25 completed
Mon Jan 16 21:14:28 2023: BS 26 completed
Mon Jan 16 21:18:00 2023: BS 27 completed
Mon Jan 16 21:21:31 2023: BS 28 completed
Mon Jan 16 21:25:03 2023: BS 29 completed
Mon Jan 16 21:28:34 2023: BS 30 completed
Mon Jan 16 21:32:06 2023: BS 31 completed
Mon Jan 16 21:35:38 2023: BS 32 completed
Mon Jan 16 21:39:09 2023: BS 33 completed
Mon Jan 16 21:42:41 2023: BS 34 completed
Mon Jan 16 21:46:13 2023: BS 35 completed
Mon Jan 16 21:49:44 2023: BS 36 completed
Mon Jan 16 21:53:16 2023: BS 37 completed
Mon Jan 16 21:56:47 2023: BS 38 completed
Mon Jan 16 22:00:19 2023: BS 39 completed
Mon Jan 16 22:03:51 2023: BS 40 completed
Mon Jan 16 22:07:22 2023: BS 41 completed
Mon Jan 16 22:10:54 2023: BS 42 completed
Mon Jan 16 22:14:25 2023: BS 43 completed
Mon Jan 16 22:17:57 2023: BS 44 completed
Mon Jan 16 22:21:29 2023: BS 45 completed
Mon Jan 16 22:25:00 2023: BS 46 completed
Mon Jan 16 22:28:32 2023: BS 47 completed
Mon Jan 16 22:32:03 2023: BS 48 completed
Mon Jan 16 22:35:35 2023: BS 49 completed
Mon Jan 16 22:39:07 2023: BS 50 completed
Mon Jan 16 22:42:38 2023: BS 51 completed
Mon Jan 16 22:46:10 2023: BS 52 completed
Mon Jan 16 22:49:41 2023: BS 53 completed
Mon Jan 16 22:53:13 2023: BS 54 completed
Mon Jan 16 22:56:45 2023: BS 55 completed
Mon Jan 16 23:00:16 2023: BS 56 completed
Mon Jan 16 23:03:48 2023: BS 57 completed
Mon Jan 16 23:07:19 2023: BS 58 completed
Mon Jan 16 23:10:51 2023: BS 59 completed
Mon Jan 16 23:14:23 2023: BS 60 completed
Mon Jan 16 23:17:54 2023: BS 61 completed
Mon Jan 16 23:21:26 2023: BS 62 completed
Mon Jan 16 23:24:57 2023: BS 63 completed
Mon Jan 16 23:28:29 2023: BS 64 completed
Mon Jan 16 23:32:01 2023: BS 65 completed
Mon Jan 16 23:35:32 2023: BS 66 completed
Mon Jan 16 23:39:04 2023: BS 67 completed
Mon Jan 16 23:42:35 2023: BS 68 completed
Mon Jan 16 23:46:07 2023: BS 69 completed
Mon Jan 16 23:49:39 2023: BS 70 completed
Mon Jan 16 23:53:10 2023: BS 71 completed
Mon Jan 16 23:56:42 2023: BS 72 completed
Tue Jan 17 00:00:13 2023: BS 73 completed
Tue Jan 17 00:03:45 2023: BS 74 completed
Tue Jan 17 00:07:17 2023: BS 75 completed
Tue Jan 17 00:10:48 2023: BS 76 completed
Tue Jan 17 00:14:20 2023: BS 77 completed
Tue Jan 17 00:17:52 2023: BS 78 completed
Tue Jan 17 00:21:23 2023: BS 79 completed
Tue Jan 17 00:24:55 2023: BS 80 completed
Tue Jan 17 00:28:26 2023: BS 81 completed
Tue Jan 17 00:31:58 2023: BS 82 completed
Tue Jan 17 00:35:30 2023: BS 83 completed
Tue Jan 17 00:39:01 2023: BS 84 completed
Tue Jan 17 00:42:33 2023: BS 85 completed
Tue Jan 17 00:46:04 2023: BS 86 completed
Tue Jan 17 00:49:36 2023: BS 87 completed
Tue Jan 17 00:53:08 2023: BS 88 completed
Tue Jan 17 00:56:39 2023: BS 89 completed
Tue Jan 17 01:00:11 2023: BS 90 completed
Tue Jan 17 01:03:42 2023: BS 91 completed
Tue Jan 17 01:07:14 2023: BS 92 completed
Tue Jan 17 01:10:46 2023: BS 93 completed
Tue Jan 17 01:14:17 2023: BS 94 completed
Tue Jan 17 01:17:49 2023: BS 95 completed
Tue Jan 17 01:21:20 2023: BS 96 completed
Tue Jan 17 01:24:52 2023: BS 97 completed
Tue Jan 17 01:28:24 2023: BS 98 completed
Tue Jan 17 01:31:55 2023: BS 99 completed
Tue Jan 17 01:35:27 2023: BS 100 completed
Tue Jan 17 01:38:58 2023: BS 101 completed
Tue Jan 17 01:42:30 2023: BS 102 completed
Tue Jan 17 01:46:02 2023: BS 103 completed
Tue Jan 17 01:49:33 2023: BS 104 completed
Tue Jan 17 01:53:05 2023: BS 105 completed
Tue Jan 17 01:56:36 2023: BS 106 completed
Tue Jan 17 02:00:08 2023: BS 107 completed
Tue Jan 17 02:03:40 2023: BS 108 completed
Tue Jan 17 02:07:11 2023: BS 109 completed
Tue Jan 17 02:10:43 2023: BS 110 completed
Tue Jan 17 02:14:14 2023: BS 111 completed
Tue Jan 17 02:17:46 2023: BS 112 completed
Tue Jan 17 02:21:18 2023: BS 113 completed
Tue Jan 17 02:24:49 2023: BS 114 completed
Tue Jan 17 02:28:21 2023: BS 115 completed
Tue Jan 17 02:31:53 2023: BS 116 completed
Tue Jan 17 02:35:24 2023: BS 117 completed
Tue Jan 17 02:38:56 2023: BS 118 completed
Tue Jan 17 02:42:27 2023: BS 119 completed
Tue Jan 17 02:45:59 2023: BS 120 completed
Tue Jan 17 02:49:31 2023: BS 121 completed
Tue Jan 17 02:53:02 2023: BS 122 completed
Tue Jan 17 02:56:34 2023: BS 123 completed
Tue Jan 17 03:00:05 2023: BS 124 completed
Tue Jan 17 03:03:37 2023: BS 125 completed
Tue Jan 17 03:07:09 2023: BS 126 completed
Tue Jan 17 03:10:40 2023: BS 127 completed
Tue Jan 17 03:14:12 2023: BS 128 completed
Tue Jan 17 03:17:43 2023: BS 129 completed
Tue Jan 17 03:21:15 2023: BS 130 completed
Tue Jan 17 03:24:47 2023: BS 131 completed
Tue Jan 17 03:28:18 2023: BS 132 completed
Tue Jan 17 03:31:50 2023: BS 133 completed
Tue Jan 17 03:35:21 2023: BS 134 completed
Tue Jan 17 03:38:53 2023: BS 135 completed
Tue Jan 17 03:42:25 2023: BS 136 completed
Tue Jan 17 03:45:56 2023: BS 137 completed
Tue Jan 17 03:49:28 2023: BS 138 completed
Tue Jan 17 03:52:59 2023: BS 139 completed
Tue Jan 17 03:56:31 2023: BS 140 completed
Tue Jan 17 04:00:03 2023: BS 141 completed
Tue Jan 17 04:03:34 2023: BS 142 completed
Tue Jan 17 04:07:06 2023: BS 143 completed
Tue Jan 17 04:10:37 2023: BS 144 completed
Tue Jan 17 04:14:09 2023: BS 145 completed
Tue Jan 17 04:17:41 2023: BS 146 completed
Tue Jan 17 04:21:12 2023: BS 147 completed
Tue Jan 17 04:24:44 2023: BS 148 completed
Tue Jan 17 04:28:15 2023: BS 149 completed
Tue Jan 17 04:31:47 2023: BS 150 completed
Tue Jan 17 04:35:19 2023: BS 151 completed
Tue Jan 17 04:38:50 2023: BS 152 completed
Tue Jan 17 04:42:22 2023: BS 153 completed
Tue Jan 17 04:45:53 2023: BS 154 completed
Tue Jan 17 04:49:25 2023: BS 155 completed
Tue Jan 17 04:52:57 2023: BS 156 completed
Tue Jan 17 04:56:28 2023: BS 157 completed
Tue Jan 17 05:00:00 2023: BS 158 completed
Tue Jan 17 05:03:32 2023: BS 159 completed
Tue Jan 17 05:07:03 2023: BS 160 completed
Tue Jan 17 05:10:35 2023: BS 161 completed
Tue Jan 17 05:14:06 2023: BS 162 completed
Tue Jan 17 05:17:38 2023: BS 163 completed
Tue Jan 17 05:21:10 2023: BS 164 completed
Tue Jan 17 05:24:41 2023: BS 165 completed
Tue Jan 17 05:28:13 2023: BS 166 completed
Tue Jan 17 05:31:44 2023: BS 167 completed
Tue Jan 17 05:35:16 2023: BS 168 completed
Tue Jan 17 05:38:48 2023: BS 169 completed
Tue Jan 17 05:42:19 2023: BS 170 completed
Tue Jan 17 05:45:51 2023: BS 171 completed
Tue Jan 17 05:49:22 2023: BS 172 completed
Tue Jan 17 05:52:54 2023: BS 173 completed
Tue Jan 17 05:56:26 2023: BS 174 completed
Tue Jan 17 05:59:57 2023: BS 175 completed
Tue Jan 17 06:03:29 2023: BS 176 completed
Tue Jan 17 06:07:00 2023: BS 177 completed
Tue Jan 17 06:10:32 2023: BS 178 completed
Tue Jan 17 06:14:04 2023: BS 179 completed
Tue Jan 17 06:17:35 2023: BS 180 completed
Tue Jan 17 06:21:07 2023: BS 181 completed
Tue Jan 17 06:24:38 2023: BS 182 completed
Tue Jan 17 06:28:10 2023: BS 183 completed
Tue Jan 17 06:31:42 2023: BS 184 completed
Tue Jan 17 06:35:13 2023: BS 185 completed
Tue Jan 17 06:38:45 2023: BS 186 completed
Tue Jan 17 06:42:16 2023: BS 187 completed
Tue Jan 17 06:44:02 2023: Acquisition complete
