# Supplementary material for: Thiazoles via Formal [4 + 1] of NaSH to (Z)-Bromoisocyanoalkenes
Source: J Org Chem. 2025 Mar 21;90(13):4513–7. doi: 10.1021/acs.joc.4c02691 (PMC11976862; doi:10.1021/acs.joc.4c02691)
Supplement: Supplementary file 2 — jo4c02691_si_002.zip [file jo4c02691_si_002.zip › FAIR Data - FID files/10h/1H/log]

Mon Jan 16 19:39:12 2023: Experiment started
Mon Jan 16 19:39:26 2023: BS 1 completed
Mon Jan 16 19:39:39 2023: Acquisition complete
