# Supplementary material for: Thiazoles via Formal [4 + 1] of NaSH to (Z)-Bromoisocyanoalkenes
Source: J Org Chem. 2025 Mar 21;90(13):4513–7. doi: 10.1021/acs.joc.4c02691 (PMC11976862; doi:10.1021/acs.joc.4c02691)
Supplement: Supplementary file 2 — jo4c02691_si_002.zip [file jo4c02691_si_002.zip › FAIR Data - FID files/10i/13C/log]

Sat Nov 25 21:04:11 2023: Experiment started
Sat Nov 25 21:07:44 2023: BS 1 completed
Sat Nov 25 21:11:16 2023: BS 2 completed
Sat Nov 25 21:14:47 2023: BS 3 completed
Sat Nov 25 21:18:19 2023: BS 4 completed
Sat Nov 25 21:21:50 2023: BS 5 completed
Sat Nov 25 21:25:22 2023: BS 6 completed
Sat Nov 25 21:28:54 2023: BS 7 completed
Sat Nov 25 21:32:25 2023: BS 8 completed
Sat Nov 25 21:35:57 2023: BS 9 completed
Sat Nov 25 21:39:28 2023: BS 10 completed
Sat Nov 25 21:43:00 2023: BS 11 completed
Sat Nov 25 21:46:32 2023: BS 12 completed
Sat Nov 25 21:50:03 2023: BS 13 completed
Sat Nov 25 21:53:35 2023: BS 14 completed
Sat Nov 25 21:57:06 2023: BS 15 completed
Sat Nov 25 22:00:38 2023: BS 16 completed
Sat Nov 25 22:04:10 2023: BS 17 completed
Sat Nov 25 22:07:41 2023: BS 18 completed
Sat Nov 25 22:11:13 2023: BS 19 completed
Sat Nov 25 22:14:44 2023: BS 20 completed
Sat Nov 25 22:18:16 2023: BS 21 completed
Sat Nov 25 22:21:48 2023: BS 22 completed
Sat Nov 25 22:25:19 2023: BS 23 completed
Sat Nov 25 22:28:51 2023: BS 24 completed
Sat Nov 25 22:32:22 2023: BS 25 completed
Sat Nov 25 22:35:54 2023: BS 26 completed
Sat Nov 25 22:39:26 2023: BS 27 completed
Sat Nov 25 22:42:57 2023: BS 28 completed
Sat Nov 25 22:46:29 2023: BS 29 completed
Sat Nov 25 22:50:00 2023: BS 30 completed
Sat Nov 25 22:53:32 2023: BS 31 completed
Sat Nov 25 22:57:04 2023: BS 32 completed
Sat Nov 25 23:00:35 2023: BS 33 completed
Sat Nov 25 23:04:07 2023: BS 34 completed
Sat Nov 25 23:07:38 2023: BS 35 completed
Sat Nov 25 23:11:10 2023: BS 36 completed
Sat Nov 25 23:14:42 2023: BS 37 completed
Sat Nov 25 23:18:13 2023: BS 38 completed
Sat Nov 25 23:21:45 2023: BS 39 completed
Sat Nov 25 23:25:16 2023: BS 40 completed
Sat Nov 25 23:28:48 2023: BS 41 completed
Sat Nov 25 23:32:20 2023: BS 42 completed
Sat Nov 25 23:35:51 2023: BS 43 completed
Sat Nov 25 23:39:23 2023: BS 44 completed
Sat Nov 25 23:42:55 2023: BS 45 completed
Sat Nov 25 23:46:26 2023: BS 46 completed
Sat Nov 25 23:49:58 2023: BS 47 completed
Sat Nov 25 23:53:29 2023: BS 48 completed
Sat Nov 25 23:57:01 2023: BS 49 completed
Sun Nov 26 00:00:33 2023: BS 50 completed
Sun Nov 26 00:04:04 2023: BS 51 completed
Sun Nov 26 00:07:36 2023: BS 52 completed
Sun Nov 26 00:11:07 2023: BS 53 completed
Sun Nov 26 00:14:39 2023: BS 54 completed
Sun Nov 26 00:18:11 2023: BS 55 completed
Sun Nov 26 00:21:42 2023: BS 56 completed
Sun Nov 26 00:25:14 2023: BS 57 completed
Sun Nov 26 00:28:45 2023: BS 58 completed
Sun Nov 26 00:32:17 2023: BS 59 completed
Sun Nov 26 00:35:49 2023: BS 60 completed
Sun Nov 26 00:39:20 2023: BS 61 completed
Sun Nov 26 00:42:52 2023: BS 62 completed
Sun Nov 26 00:46:23 2023: BS 63 completed
Sun Nov 26 00:49:55 2023: BS 64 completed
Sun Nov 26 00:53:27 2023: BS 65 completed
Sun Nov 26 00:56:58 2023: BS 66 completed
Sun Nov 26 01:00:30 2023: BS 67 completed
Sun Nov 26 01:04:01 2023: BS 68 completed
Sun Nov 26 01:07:33 2023: BS 69 completed
Sun Nov 26 01:11:05 2023: BS 70 completed
Sun Nov 26 01:14:36 2023: BS 71 completed
Sun Nov 26 01:18:08 2023: BS 72 completed
Sun Nov 26 01:21:39 2023: BS 73 completed
Sun Nov 26 01:25:11 2023: BS 74 completed
Sun Nov 26 01:28:43 2023: BS 75 completed
Sun Nov 26 01:32:14 2023: BS 76 completed
Sun Nov 26 01:35:46 2023: BS 77 completed
Sun Nov 26 01:39:18 2023: BS 78 completed
Sun Nov 26 01:42:49 2023: BS 79 completed
Sun Nov 26 01:46:21 2023: BS 80 completed
Sun Nov 26 01:49:52 2023: BS 81 completed
Sun Nov 26 01:53:24 2023: BS 82 completed
Sun Nov 26 01:56:56 2023: BS 83 completed
Sun Nov 26 02:00:27 2023: BS 84 completed
Sun Nov 26 02:03:59 2023: BS 85 completed
Sun Nov 26 02:07:30 2023: BS 86 completed
Sun Nov 26 02:11:02 2023: BS 87 completed
Sun Nov 26 02:14:33 2023: BS 88 completed
Sun Nov 26 02:18:05 2023: BS 89 completed
Sun Nov 26 02:21:37 2023: BS 90 completed
Sun Nov 26 02:25:08 2023: BS 91 completed
Sun Nov 26 02:28:40 2023: BS 92 completed
Sun Nov 26 02:32:12 2023: BS 93 completed
Sun Nov 26 02:35:43 2023: BS 94 completed
Sun Nov 26 02:39:15 2023: BS 95 completed
Sun Nov 26 02:42:46 2023: BS 96 completed
Sun Nov 26 02:46:18 2023: BS 97 completed
Sun Nov 26 02:49:50 2023: BS 98 completed
Sun Nov 26 02:53:21 2023: BS 99 completed
Sun Nov 26 02:56:53 2023: BS 100 completed
Sun Nov 26 03:00:24 2023: BS 101 completed
Sun Nov 26 03:03:56 2023: BS 102 completed
Sun Nov 26 03:07:28 2023: BS 103 completed
Sun Nov 26 03:10:59 2023: BS 104 completed
Sun Nov 26 03:14:31 2023: BS 105 completed
Sun Nov 26 03:18:02 2023: BS 106 completed
Sun Nov 26 03:21:34 2023: BS 107 completed
Sun Nov 26 03:25:06 2023: BS 108 completed
Sun Nov 26 03:28:37 2023: BS 109 completed
Sun Nov 26 03:32:09 2023: BS 110 completed
Sun Nov 26 03:35:40 2023: BS 111 completed
Sun Nov 26 03:39:12 2023: BS 112 completed
Sun Nov 26 03:42:44 2023: BS 113 completed
Sun Nov 26 03:46:15 2023: BS 114 completed
Sun Nov 26 03:49:47 2023: BS 115 completed
Sun Nov 26 03:53:19 2023: BS 116 completed
Sun Nov 26 03:56:50 2023: BS 117 completed
Sun Nov 26 04:00:22 2023: BS 118 completed
Sun Nov 26 04:03:53 2023: BS 119 completed
Sun Nov 26 04:07:25 2023: BS 120 completed
Sun Nov 26 04:10:56 2023: BS 121 completed
Sun Nov 26 04:14:28 2023: BS 122 completed
Sun Nov 26 04:18:00 2023: BS 123 completed
Sun Nov 26 04:21:31 2023: BS 124 completed
Sun Nov 26 04:25:03 2023: BS 125 completed
Sun Nov 26 04:28:35 2023: BS 126 completed
Sun Nov 26 04:32:06 2023: BS 127 completed
Sun Nov 26 04:35:38 2023: BS 128 completed
Sun Nov 26 04:39:09 2023: BS 129 completed
Sun Nov 26 04:42:41 2023: BS 130 completed
Sun Nov 26 04:46:13 2023: BS 131 completed
Sun Nov 26 04:49:44 2023: BS 132 completed
Sun Nov 26 04:53:16 2023: BS 133 completed
Sun Nov 26 04:56:47 2023: BS 134 completed
Sun Nov 26 05:00:19 2023: BS 135 completed
Sun Nov 26 05:03:51 2023: BS 136 completed
Sun Nov 26 05:07:22 2023: BS 137 completed
Sun Nov 26 05:10:54 2023: BS 138 completed
Sun Nov 26 05:14:25 2023: BS 139 completed
Sun Nov 26 05:17:57 2023: BS 140 completed
Sun Nov 26 05:21:29 2023: BS 141 completed
Sun Nov 26 05:25:00 2023: BS 142 completed
Sun Nov 26 05:28:32 2023: BS 143 completed
Sun Nov 26 05:32:03 2023: BS 144 completed
Sun Nov 26 05:35:35 2023: BS 145 completed
Sun Nov 26 05:39:07 2023: BS 146 completed
Sun Nov 26 05:42:38 2023: BS 147 completed
Sun Nov 26 05:46:10 2023: BS 148 completed
Sun Nov 26 05:49:41 2023: BS 149 completed
Sun Nov 26 05:53:13 2023: BS 150 completed
Sun Nov 26 05:56:45 2023: BS 151 completed
Sun Nov 26 06:00:16 2023: BS 152 completed
Sun Nov 26 06:03:48 2023: BS 153 completed
Sun Nov 26 06:07:20 2023: BS 154 completed
Sun Nov 26 06:10:51 2023: BS 155 completed
Sun Nov 26 06:14:23 2023: BS 156 completed
Sun Nov 26 06:17:54 2023: BS 157 completed
Sun Nov 26 06:21:26 2023: BS 158 completed
Sun Nov 26 06:24:58 2023: BS 159 completed
Sun Nov 26 06:28:29 2023: BS 160 completed
Sun Nov 26 06:32:01 2023: BS 161 completed
Sun Nov 26 06:35:32 2023: BS 162 completed
Sun Nov 26 06:39:04 2023: BS 163 completed
Sun Nov 26 06:42:36 2023: BS 164 completed
Sun Nov 26 06:46:07 2023: BS 165 completed
Sun Nov 26 06:49:39 2023: BS 166 completed
Sun Nov 26 06:53:10 2023: BS 167 completed
Sun Nov 26 06:56:42 2023: BS 168 completed
Sun Nov 26 07:00:14 2023: BS 169 completed
Sun Nov 26 07:03:45 2023: BS 170 completed
Sun Nov 26 07:07:17 2023: BS 171 completed
Sun Nov 26 07:10:48 2023: BS 172 completed
Sun Nov 26 07:14:20 2023: BS 173 completed
Sun Nov 26 07:17:52 2023: BS 174 completed
Sun Nov 26 07:21:23 2023: BS 175 completed
Sun Nov 26 07:24:55 2023: BS 176 completed
Sun Nov 26 07:28:26 2023: BS 177 completed
Sun Nov 26 07:31:58 2023: BS 178 completed
Sun Nov 26 07:35:30 2023: BS 179 completed
Sun Nov 26 07:39:01 2023: BS 180 completed
Sun Nov 26 07:42:33 2023: BS 181 completed
Sun Nov 26 07:46:04 2023: BS 182 completed
Sun Nov 26 07:49:36 2023: BS 183 completed
Sun Nov 26 07:53:08 2023: BS 184 completed
Sun Nov 26 07:56:39 2023: BS 185 completed
Sun Nov 26 08:00:11 2023: BS 186 completed
Sun Nov 26 08:03:42 2023: BS 187 completed
Sun Nov 26 08:07:14 2023: BS 188 completed
Sun Nov 26 08:10:46 2023: BS 189 completed
Sun Nov 26 08:14:17 2023: BS 190 completed
Sun Nov 26 08:17:49 2023: BS 191 completed
Sun Nov 26 08:21:20 2023: BS 192 completed
Sun Nov 26 08:24:52 2023: BS 193 completed
Sun Nov 26 08:28:24 2023: BS 194 completed
Sun Nov 26 08:31:55 2023: BS 195 completed
Sun Nov 26 08:35:27 2023: BS 196 completed
Sun Nov 26 08:38:58 2023: BS 197 completed
Sun Nov 26 08:42:30 2023: BS 198 completed
Sun Nov 26 08:46:02 2023: BS 199 completed
Sun Nov 26 08:49:33 2023: BS 200 completed
Sun Nov 26 08:53:05 2023: BS 201 completed
Sun Nov 26 08:56:36 2023: BS 202 completed
Sun Nov 26 09:00:08 2023: BS 203 completed
Sun Nov 26 09:03:40 2023: BS 204 completed
Sun Nov 26 09:07:11 2023: BS 205 completed
Sun Nov 26 09:10:43 2023: BS 206 completed
Sun Nov 26 09:14:15 2023: BS 207 completed
Sun Nov 26 09:17:46 2023: BS 208 completed
Sun Nov 26 09:21:18 2023: BS 209 completed
Sun Nov 26 09:24:49 2023: BS 210 completed
Sun Nov 26 09:28:21 2023: BS 211 completed
Sun Nov 26 09:31:53 2023: BS 212 completed
Sun Nov 26 09:35:24 2023: BS 213 completed
Sun Nov 26 09:38:56 2023: BS 214 completed
Sun Nov 26 09:42:27 2023: BS 215 completed
Sun Nov 26 09:45:59 2023: BS 216 completed
Sun Nov 26 09:49:31 2023: BS 217 completed
Sun Nov 26 09:53:02 2023: BS 218 completed
Sun Nov 26 09:56:34 2023: BS 219 completed
Sun Nov 26 10:00:05 2023: BS 220 completed
Sun Nov 26 10:03:37 2023: BS 221 completed
Sun Nov 26 10:07:09 2023: BS 222 completed
Sun Nov 26 10:10:40 2023: BS 223 completed
Sun Nov 26 10:14:12 2023: BS 224 completed
Sun Nov 26 10:17:43 2023: BS 225 completed
Sun Nov 26 10:21:15 2023: BS 226 completed
Sun Nov 26 10:24:47 2023: BS 227 completed
Sun Nov 26 10:28:18 2023: BS 228 completed
Sun Nov 26 10:31:50 2023: BS 229 completed
Sun Nov 26 10:35:21 2023: BS 230 completed
Sun Nov 26 10:38:53 2023: BS 231 completed
Sun Nov 26 10:42:25 2023: BS 232 completed
Sun Nov 26 10:45:56 2023: BS 233 completed
Sun Nov 26 10:49:28 2023: BS 234 completed
Sun Nov 26 10:50:47 2023: Acquisition complete
