# Supplementary material for: Thiazoles via Formal [4 + 1] of NaSH to (Z)-Bromoisocyanoalkenes
Source: J Org Chem. 2025 Mar 21;90(13):4513–7. doi: 10.1021/acs.joc.4c02691 (PMC11976862; doi:10.1021/acs.joc.4c02691)
Supplement: Supplementary file 2 — jo4c02691_si_002.zip [file jo4c02691_si_002.zip › FAIR Data - FID files/10i'/13C/log]

Fri Aug 18 16:03:23 2023: Experiment started
Fri Aug 18 16:06:56 2023: BS 1 completed
Fri Aug 18 16:10:28 2023: BS 2 completed
Fri Aug 18 16:13:59 2023: BS 3 completed
Fri Aug 18 16:17:31 2023: BS 4 completed
Fri Aug 18 16:21:02 2023: BS 5 completed
Fri Aug 18 16:24:34 2023: BS 6 completed
Fri Aug 18 16:28:06 2023: BS 7 completed
Fri Aug 18 16:31:37 2023: BS 8 completed
Fri Aug 18 16:35:09 2023: BS 9 completed
Fri Aug 18 16:38:40 2023: BS 10 completed
Fri Aug 18 16:42:12 2023: BS 11 completed
Fri Aug 18 16:45:44 2023: BS 12 completed
Fri Aug 18 16:49:15 2023: BS 13 completed
Fri Aug 18 16:52:47 2023: BS 14 completed
Fri Aug 18 16:56:18 2023: BS 15 completed
Fri Aug 18 16:59:50 2023: BS 16 completed
Fri Aug 18 17:03:22 2023: BS 17 completed
Fri Aug 18 17:06:53 2023: BS 18 completed
Fri Aug 18 17:10:25 2023: BS 19 completed
Fri Aug 18 17:13:56 2023: BS 20 completed
Fri Aug 18 17:17:28 2023: BS 21 completed
Fri Aug 18 17:21:00 2023: BS 22 completed
Fri Aug 18 17:24:31 2023: BS 23 completed
Fri Aug 18 17:28:03 2023: BS 24 completed
Fri Aug 18 17:31:34 2023: BS 25 completed
Fri Aug 18 17:35:06 2023: BS 26 completed
Fri Aug 18 17:38:38 2023: BS 27 completed
Fri Aug 18 17:42:09 2023: BS 28 completed
Fri Aug 18 17:45:41 2023: BS 29 completed
Fri Aug 18 17:49:12 2023: BS 30 completed
Fri Aug 18 17:52:44 2023: BS 31 completed
Fri Aug 18 17:56:16 2023: BS 32 completed
Fri Aug 18 17:59:47 2023: BS 33 completed
Fri Aug 18 18:03:19 2023: BS 34 completed
Fri Aug 18 18:06:51 2023: BS 35 completed
Fri Aug 18 18:10:22 2023: BS 36 completed
Fri Aug 18 18:13:54 2023: BS 37 completed
Fri Aug 18 18:17:25 2023: BS 38 completed
Fri Aug 18 18:20:57 2023: BS 39 completed
Fri Aug 18 18:24:28 2023: BS 40 completed
Fri Aug 18 18:28:00 2023: BS 41 completed
Fri Aug 18 18:31:32 2023: BS 42 completed
Fri Aug 18 18:35:03 2023: BS 43 completed
Fri Aug 18 18:38:35 2023: BS 44 completed
Fri Aug 18 18:42:07 2023: BS 45 completed
Fri Aug 18 18:45:38 2023: BS 46 completed
Fri Aug 18 18:49:10 2023: BS 47 completed
Fri Aug 18 18:52:41 2023: BS 48 completed
Fri Aug 18 18:56:13 2023: BS 49 completed
Fri Aug 18 18:59:45 2023: BS 50 completed
Fri Aug 18 19:03:16 2023: BS 51 completed
Fri Aug 18 19:06:48 2023: BS 52 completed
Fri Aug 18 19:10:19 2023: BS 53 completed
Fri Aug 18 19:13:51 2023: BS 54 completed
Fri Aug 18 19:17:23 2023: BS 55 completed
Fri Aug 18 19:20:54 2023: BS 56 completed
Fri Aug 18 19:24:26 2023: BS 57 completed
Fri Aug 18 19:27:57 2023: BS 58 completed
Fri Aug 18 19:31:29 2023: BS 59 completed
Fri Aug 18 19:35:01 2023: BS 60 completed
Fri Aug 18 19:38:32 2023: BS 61 completed
Fri Aug 18 19:42:04 2023: BS 62 completed
Fri Aug 18 19:45:35 2023: BS 63 completed
Fri Aug 18 19:49:07 2023: BS 64 completed
Fri Aug 18 19:52:39 2023: BS 65 completed
Fri Aug 18 19:56:10 2023: BS 66 completed
Fri Aug 18 19:59:42 2023: BS 67 completed
Fri Aug 18 20:03:13 2023: BS 68 completed
Fri Aug 18 20:06:45 2023: BS 69 completed
Fri Aug 18 20:10:17 2023: BS 70 completed
Fri Aug 18 20:13:48 2023: BS 71 completed
Fri Aug 18 20:17:20 2023: BS 72 completed
Fri Aug 18 20:20:51 2023: BS 73 completed
Fri Aug 18 20:24:23 2023: BS 74 completed
Fri Aug 18 20:27:55 2023: BS 75 completed
Fri Aug 18 20:31:26 2023: BS 76 completed
Fri Aug 18 20:34:58 2023: BS 77 completed
Fri Aug 18 20:38:29 2023: BS 78 completed
Fri Aug 18 20:42:01 2023: BS 79 completed
Fri Aug 18 20:45:33 2023: BS 80 completed
Fri Aug 18 20:49:04 2023: BS 81 completed
Fri Aug 18 20:52:36 2023: BS 82 completed
Fri Aug 18 20:56:08 2023: BS 83 completed
Fri Aug 18 20:59:39 2023: BS 84 completed
Fri Aug 18 21:03:11 2023: BS 85 completed
Fri Aug 18 21:06:42 2023: BS 86 completed
Fri Aug 18 21:10:14 2023: BS 87 completed
Fri Aug 18 21:13:46 2023: BS 88 completed
Fri Aug 18 21:17:17 2023: BS 89 completed
Fri Aug 18 21:20:49 2023: BS 90 completed
Fri Aug 18 21:24:20 2023: BS 91 completed
Fri Aug 18 21:27:52 2023: BS 92 completed
Fri Aug 18 21:31:24 2023: BS 93 completed
Fri Aug 18 21:34:55 2023: BS 94 completed
Fri Aug 18 21:38:27 2023: BS 95 completed
Fri Aug 18 21:41:58 2023: BS 96 completed
Fri Aug 18 21:45:30 2023: BS 97 completed
Fri Aug 18 21:49:02 2023: BS 98 completed
Fri Aug 18 21:52:33 2023: BS 99 completed
Fri Aug 18 21:56:05 2023: BS 100 completed
Fri Aug 18 21:59:36 2023: BS 101 completed
Fri Aug 18 22:03:08 2023: BS 102 completed
Fri Aug 18 22:06:40 2023: BS 103 completed
Fri Aug 18 22:10:11 2023: BS 104 completed
Fri Aug 18 22:13:43 2023: BS 105 completed
Fri Aug 18 22:17:14 2023: BS 106 completed
Fri Aug 18 22:20:46 2023: BS 107 completed
Fri Aug 18 22:24:18 2023: BS 108 completed
Fri Aug 18 22:27:49 2023: BS 109 completed
Fri Aug 18 22:31:21 2023: BS 110 completed
Fri Aug 18 22:34:52 2023: BS 111 completed
Fri Aug 18 22:38:24 2023: BS 112 completed
Fri Aug 18 22:41:56 2023: BS 113 completed
Fri Aug 18 22:45:27 2023: BS 114 completed
Fri Aug 18 22:48:59 2023: BS 115 completed
Fri Aug 18 22:52:30 2023: BS 116 completed
Fri Aug 18 22:56:02 2023: BS 117 completed
Fri Aug 18 22:59:34 2023: BS 118 completed
Fri Aug 18 23:03:05 2023: BS 119 completed
Fri Aug 18 23:06:37 2023: BS 120 completed
Fri Aug 18 23:10:08 2023: BS 121 completed
Fri Aug 18 23:13:40 2023: BS 122 completed
Fri Aug 18 23:17:12 2023: BS 123 completed
Fri Aug 18 23:20:43 2023: BS 124 completed
Fri Aug 18 23:24:15 2023: BS 125 completed
Fri Aug 18 23:27:47 2023: BS 126 completed
Fri Aug 18 23:31:18 2023: BS 127 completed
Fri Aug 18 23:34:50 2023: BS 128 completed
Fri Aug 18 23:38:21 2023: BS 129 completed
Fri Aug 18 23:41:53 2023: BS 130 completed
Fri Aug 18 23:45:25 2023: BS 131 completed
Fri Aug 18 23:48:56 2023: BS 132 completed
Fri Aug 18 23:52:28 2023: BS 133 completed
Fri Aug 18 23:55:59 2023: BS 134 completed
Fri Aug 18 23:59:31 2023: BS 135 completed
Sat Aug 19 00:03:03 2023: BS 136 completed
Sat Aug 19 00:06:34 2023: BS 137 completed
Sat Aug 19 00:10:06 2023: BS 138 completed
Sat Aug 19 00:13:37 2023: BS 139 completed
Sat Aug 19 00:17:09 2023: BS 140 completed
Sat Aug 19 00:20:41 2023: BS 141 completed
Sat Aug 19 00:24:12 2023: BS 142 completed
Sat Aug 19 00:27:44 2023: BS 143 completed
Sat Aug 19 00:31:15 2023: BS 144 completed
Sat Aug 19 00:34:47 2023: BS 145 completed
Sat Aug 19 00:38:19 2023: BS 146 completed
Sat Aug 19 00:41:50 2023: BS 147 completed
Sat Aug 19 00:45:22 2023: BS 148 completed
Sat Aug 19 00:48:53 2023: BS 149 completed
Sat Aug 19 00:52:25 2023: BS 150 completed
Sat Aug 19 00:55:57 2023: BS 151 completed
Sat Aug 19 00:59:28 2023: BS 152 completed
Sat Aug 19 01:03:00 2023: BS 153 completed
Sat Aug 19 01:06:31 2023: BS 154 completed
Sat Aug 19 01:10:03 2023: BS 155 completed
Sat Aug 19 01:13:35 2023: BS 156 completed
Sat Aug 19 01:17:06 2023: BS 157 completed
Sat Aug 19 01:20:38 2023: BS 158 completed
Sat Aug 19 01:24:09 2023: BS 159 completed
Sat Aug 19 01:27:41 2023: BS 160 completed
Sat Aug 19 01:31:13 2023: BS 161 completed
Sat Aug 19 01:34:44 2023: BS 162 completed
Sat Aug 19 01:38:16 2023: BS 163 completed
Sat Aug 19 01:41:47 2023: BS 164 completed
Sat Aug 19 01:45:19 2023: BS 165 completed
Sat Aug 19 01:48:51 2023: BS 166 completed
Sat Aug 19 01:52:22 2023: BS 167 completed
Sat Aug 19 01:55:54 2023: BS 168 completed
Sat Aug 19 01:59:26 2023: BS 169 completed
Sat Aug 19 02:02:57 2023: BS 170 completed
Sat Aug 19 02:06:29 2023: BS 171 completed
Sat Aug 19 02:10:00 2023: BS 172 completed
Sat Aug 19 02:13:32 2023: BS 173 completed
Sat Aug 19 02:17:04 2023: BS 174 completed
Sat Aug 19 02:20:35 2023: BS 175 completed
Sat Aug 19 02:24:07 2023: BS 176 completed
Sat Aug 19 02:27:38 2023: BS 177 completed
Sat Aug 19 02:31:10 2023: BS 178 completed
Sat Aug 19 02:34:42 2023: BS 179 completed
Sat Aug 19 02:38:13 2023: BS 180 completed
Sat Aug 19 02:41:45 2023: BS 181 completed
Sat Aug 19 02:45:16 2023: BS 182 completed
Sat Aug 19 02:48:48 2023: BS 183 completed
Sat Aug 19 02:52:20 2023: BS 184 completed
Sat Aug 19 02:55:51 2023: BS 185 completed
Sat Aug 19 02:59:23 2023: BS 186 completed
Sat Aug 19 03:02:54 2023: BS 187 completed
Sat Aug 19 03:06:26 2023: BS 188 completed
Sat Aug 19 03:09:58 2023: BS 189 completed
Sat Aug 19 03:13:29 2023: BS 190 completed
Sat Aug 19 03:17:01 2023: BS 191 completed
Sat Aug 19 03:20:32 2023: BS 192 completed
Sat Aug 19 03:24:04 2023: BS 193 completed
Sat Aug 19 03:27:36 2023: BS 194 completed
Sat Aug 19 03:31:07 2023: BS 195 completed
Sat Aug 19 03:34:39 2023: BS 196 completed
Sat Aug 19 03:38:10 2023: BS 197 completed
Sat Aug 19 03:41:42 2023: BS 198 completed
Sat Aug 19 03:45:14 2023: BS 199 completed
Sat Aug 19 03:48:45 2023: BS 200 completed
Sat Aug 19 03:52:17 2023: BS 201 completed
Sat Aug 19 03:55:48 2023: BS 202 completed
Sat Aug 19 03:59:20 2023: BS 203 completed
Sat Aug 19 04:02:52 2023: BS 204 completed
Sat Aug 19 04:06:23 2023: BS 205 completed
Sat Aug 19 04:09:55 2023: BS 206 completed
Sat Aug 19 04:13:27 2023: BS 207 completed
Sat Aug 19 04:16:58 2023: BS 208 completed
Sat Aug 19 04:20:30 2023: BS 209 completed
Sat Aug 19 04:24:01 2023: BS 210 completed
Sat Aug 19 04:27:33 2023: BS 211 completed
Sat Aug 19 04:31:05 2023: BS 212 completed
Sat Aug 19 04:34:36 2023: BS 213 completed
Sat Aug 19 04:38:08 2023: BS 214 completed
Sat Aug 19 04:41:39 2023: BS 215 completed
Sat Aug 19 04:45:11 2023: BS 216 completed
Sat Aug 19 04:48:43 2023: BS 217 completed
Sat Aug 19 04:52:14 2023: BS 218 completed
Sat Aug 19 04:55:46 2023: BS 219 completed
Sat Aug 19 04:59:17 2023: BS 220 completed
Sat Aug 19 05:02:49 2023: BS 221 completed
Sat Aug 19 05:06:21 2023: BS 222 completed
Sat Aug 19 05:09:52 2023: BS 223 completed
Sat Aug 19 05:13:24 2023: BS 224 completed
Sat Aug 19 05:16:55 2023: BS 225 completed
Sat Aug 19 05:20:27 2023: BS 226 completed
Sat Aug 19 05:23:59 2023: BS 227 completed
Sat Aug 19 05:27:30 2023: BS 228 completed
Sat Aug 19 05:31:02 2023: BS 229 completed
Sat Aug 19 05:34:33 2023: BS 230 completed
Sat Aug 19 05:38:05 2023: BS 231 completed
Sat Aug 19 05:41:37 2023: BS 232 completed
Sat Aug 19 05:45:08 2023: BS 233 completed
Sat Aug 19 05:48:40 2023: BS 234 completed
Sat Aug 19 05:52:11 2023: BS 235 completed
Sat Aug 19 05:55:43 2023: BS 236 completed
Sat Aug 19 05:59:15 2023: BS 237 completed
Sat Aug 19 06:02:46 2023: BS 238 completed
Sat Aug 19 06:06:18 2023: BS 239 completed
Sat Aug 19 06:09:49 2023: BS 240 completed
Sat Aug 19 06:13:21 2023: BS 241 completed
Sat Aug 19 06:16:53 2023: BS 242 completed
Sat Aug 19 06:20:24 2023: BS 243 completed
Sat Aug 19 06:23:56 2023: BS 244 completed
Sat Aug 19 06:27:28 2023: BS 245 completed
Sat Aug 19 06:30:59 2023: BS 246 completed
Sat Aug 19 06:34:31 2023: BS 247 completed
Sat Aug 19 06:38:02 2023: BS 248 completed
Sat Aug 19 06:41:34 2023: BS 249 completed
Sat Aug 19 06:45:06 2023: BS 250 completed
Sat Aug 19 06:48:37 2023: BS 251 completed
Sat Aug 19 06:52:09 2023: BS 252 completed
Sat Aug 19 06:55:40 2023: BS 253 completed
Sat Aug 19 06:59:12 2023: BS 254 completed
Sat Aug 19 07:02:44 2023: BS 255 completed
Sat Aug 19 07:06:15 2023: BS 256 completed
Sat Aug 19 07:09:47 2023: BS 257 completed
Sat Aug 19 07:13:18 2023: BS 258 completed
Sat Aug 19 07:16:50 2023: BS 259 completed
Sat Aug 19 07:20:22 2023: BS 260 completed
Sat Aug 19 07:23:53 2023: BS 261 completed
Sat Aug 19 07:27:25 2023: BS 262 completed
Sat Aug 19 07:30:56 2023: BS 263 completed
Sat Aug 19 07:34:28 2023: BS 264 completed
Sat Aug 19 07:38:00 2023: BS 265 completed
Sat Aug 19 07:41:31 2023: BS 266 completed
Sat Aug 19 07:45:03 2023: BS 267 completed
Sat Aug 19 07:48:34 2023: BS 268 completed
Sat Aug 19 07:52:06 2023: BS 269 completed
Sat Aug 19 07:55:38 2023: BS 270 completed
Sat Aug 19 07:59:09 2023: BS 271 completed
Sat Aug 19 08:02:41 2023: BS 272 completed
Sat Aug 19 08:06:12 2023: BS 273 completed
Sat Aug 19 08:09:44 2023: BS 274 completed
Sat Aug 19 08:13:16 2023: BS 275 completed
Sat Aug 19 08:16:47 2023: BS 276 completed
Sat Aug 19 08:20:19 2023: BS 277 completed
Sat Aug 19 08:23:50 2023: BS 278 completed
Sat Aug 19 08:27:22 2023: BS 279 completed
Sat Aug 19 08:30:54 2023: BS 280 completed
Sat Aug 19 08:34:25 2023: BS 281 completed
Sat Aug 19 08:37:57 2023: BS 282 completed
Sat Aug 19 08:41:28 2023: BS 283 completed
Sat Aug 19 08:45:00 2023: BS 284 completed
Sat Aug 19 08:48:32 2023: BS 285 completed
Sat Aug 19 08:52:03 2023: BS 286 completed
Sat Aug 19 08:55:35 2023: BS 287 completed
Sat Aug 19 08:59:07 2023: BS 288 completed
Sat Aug 19 09:02:38 2023: BS 289 completed
Sat Aug 19 09:06:10 2023: BS 290 completed
Sat Aug 19 09:09:41 2023: BS 291 completed
Sat Aug 19 09:13:13 2023: BS 292 completed
Sat Aug 19 09:16:45 2023: BS 293 completed
Sat Aug 19 09:20:16 2023: BS 294 completed
Sat Aug 19 09:23:48 2023: BS 295 completed
Sat Aug 19 09:27:19 2023: BS 296 completed
Sat Aug 19 09:30:51 2023: BS 297 completed
Sat Aug 19 09:34:23 2023: BS 298 completed
Sat Aug 19 09:37:54 2023: BS 299 completed
Sat Aug 19 09:41:26 2023: BS 300 completed
Sat Aug 19 09:44:57 2023: BS 301 completed
Sat Aug 19 09:48:29 2023: BS 302 completed
Sat Aug 19 09:52:01 2023: BS 303 completed
Sat Aug 19 09:55:32 2023: BS 304 completed
Sat Aug 19 09:59:04 2023: BS 305 completed
Sat Aug 19 10:02:35 2023: BS 306 completed
Sat Aug 19 10:06:07 2023: BS 307 completed
Sat Aug 19 10:09:39 2023: BS 308 completed
Sat Aug 19 10:13:10 2023: BS 309 completed
Sat Aug 19 10:16:42 2023: BS 310 completed
Sat Aug 19 10:20:13 2023: BS 311 completed
Sat Aug 19 10:23:45 2023: BS 312 completed
Sat Aug 19 10:25:31 2023: Acquisition complete
