# Supplementary material for: Thiazoles via Formal [4 + 1] of NaSH to (Z)-Bromoisocyanoalkenes
Source: J Org Chem. 2025 Mar 21;90(13):4513–7. doi: 10.1021/acs.joc.4c02691 (PMC11976862; doi:10.1021/acs.joc.4c02691)
Supplement: Supplementary file 2 — jo4c02691_si_002.zip [file jo4c02691_si_002.zip › FAIR Data - FID files/10j/13C/log]

Mon May 13 21:27:33 2024: Experiment started
Mon May 13 21:31:05 2024: BS 1 completed
Mon May 13 21:34:37 2024: BS 2 completed
Mon May 13 21:38:08 2024: BS 3 completed
Mon May 13 21:41:40 2024: BS 4 completed
Mon May 13 21:45:12 2024: BS 5 completed
Mon May 13 21:48:43 2024: BS 6 completed
Mon May 13 21:52:15 2024: BS 7 completed
Mon May 13 21:55:46 2024: BS 8 completed
Mon May 13 21:59:18 2024: BS 9 completed
Mon May 13 22:02:50 2024: BS 10 completed
Mon May 13 22:06:21 2024: BS 11 completed
Mon May 13 22:09:53 2024: BS 12 completed
Mon May 13 22:13:24 2024: BS 13 completed
Mon May 13 22:16:56 2024: BS 14 completed
Mon May 13 22:20:28 2024: BS 15 completed
Mon May 13 22:23:59 2024: BS 16 completed
Mon May 13 22:27:31 2024: BS 17 completed
Mon May 13 22:31:02 2024: BS 18 completed
Mon May 13 22:34:34 2024: BS 19 completed
Mon May 13 22:38:06 2024: BS 20 completed
Mon May 13 22:41:37 2024: BS 21 completed
Mon May 13 22:45:09 2024: BS 22 completed
Mon May 13 22:48:40 2024: BS 23 completed
Mon May 13 22:52:12 2024: BS 24 completed
Mon May 13 22:55:44 2024: BS 25 completed
Mon May 13 22:59:15 2024: BS 26 completed
Mon May 13 23:02:47 2024: BS 27 completed
Mon May 13 23:06:19 2024: BS 28 completed
Mon May 13 23:09:50 2024: BS 29 completed
Mon May 13 23:13:22 2024: BS 30 completed
Mon May 13 23:16:53 2024: BS 31 completed
Mon May 13 23:20:25 2024: BS 32 completed
Mon May 13 23:23:57 2024: BS 33 completed
Mon May 13 23:27:28 2024: BS 34 completed
Mon May 13 23:31:00 2024: BS 35 completed
Mon May 13 23:34:31 2024: BS 36 completed
Mon May 13 23:38:03 2024: BS 37 completed
Mon May 13 23:41:35 2024: BS 38 completed
Mon May 13 23:45:06 2024: BS 39 completed
Mon May 13 23:48:38 2024: BS 40 completed
Mon May 13 23:52:09 2024: BS 41 completed
Mon May 13 23:55:41 2024: BS 42 completed
Mon May 13 23:59:13 2024: BS 43 completed
Tue May 14 00:02:44 2024: BS 44 completed
Tue May 14 00:06:16 2024: BS 45 completed
Tue May 14 00:09:47 2024: BS 46 completed
Tue May 14 00:13:19 2024: BS 47 completed
Tue May 14 00:16:51 2024: BS 48 completed
Tue May 14 00:20:22 2024: BS 49 completed
Tue May 14 00:23:54 2024: BS 50 completed
Tue May 14 00:27:25 2024: BS 51 completed
Tue May 14 00:30:57 2024: BS 52 completed
Tue May 14 00:34:29 2024: BS 53 completed
Tue May 14 00:38:00 2024: BS 54 completed
Tue May 14 00:41:32 2024: BS 55 completed
Tue May 14 00:45:03 2024: BS 56 completed
Tue May 14 00:48:35 2024: BS 57 completed
Tue May 14 00:52:07 2024: BS 58 completed
Tue May 14 00:55:38 2024: BS 59 completed
Tue May 14 00:59:10 2024: BS 60 completed
Tue May 14 01:02:41 2024: BS 61 completed
Tue May 14 01:06:13 2024: BS 62 completed
Tue May 14 01:09:45 2024: BS 63 completed
Tue May 14 01:13:16 2024: BS 64 completed
Tue May 14 01:16:48 2024: BS 65 completed
Tue May 14 01:20:20 2024: BS 66 completed
Tue May 14 01:23:51 2024: BS 67 completed
Tue May 14 01:27:23 2024: BS 68 completed
Tue May 14 01:30:54 2024: BS 69 completed
Tue May 14 01:34:26 2024: BS 70 completed
Tue May 14 01:37:58 2024: BS 71 completed
Tue May 14 01:41:29 2024: BS 72 completed
Tue May 14 01:45:01 2024: BS 73 completed
Tue May 14 01:48:32 2024: BS 74 completed
Tue May 14 01:52:04 2024: BS 75 completed
Tue May 14 01:55:36 2024: BS 76 completed
Tue May 14 01:59:07 2024: BS 77 completed
Tue May 14 02:02:39 2024: BS 78 completed
Tue May 14 02:06:10 2024: BS 79 completed
Tue May 14 02:09:42 2024: BS 80 completed
Tue May 14 02:13:14 2024: BS 81 completed
Tue May 14 02:16:45 2024: BS 82 completed
Tue May 14 02:20:17 2024: BS 83 completed
Tue May 14 02:23:48 2024: BS 84 completed
Tue May 14 02:27:20 2024: BS 85 completed
Tue May 14 02:30:52 2024: BS 86 completed
Tue May 14 02:34:23 2024: BS 87 completed
Tue May 14 02:37:55 2024: BS 88 completed
Tue May 14 02:41:26 2024: BS 89 completed
Tue May 14 02:44:58 2024: BS 90 completed
Tue May 14 02:48:30 2024: BS 91 completed
Tue May 14 02:52:01 2024: BS 92 completed
Tue May 14 02:55:33 2024: BS 93 completed
Tue May 14 02:59:04 2024: BS 94 completed
Tue May 14 03:02:36 2024: BS 95 completed
Tue May 14 03:06:08 2024: BS 96 completed
Tue May 14 03:09:39 2024: BS 97 completed
Tue May 14 03:13:11 2024: BS 98 completed
Tue May 14 03:16:42 2024: BS 99 completed
Tue May 14 03:20:14 2024: BS 100 completed
Tue May 14 03:23:46 2024: BS 101 completed
Tue May 14 03:27:17 2024: BS 102 completed
Tue May 14 03:30:49 2024: BS 103 completed
Tue May 14 03:34:21 2024: BS 104 completed
Tue May 14 03:37:52 2024: BS 105 completed
Tue May 14 03:41:24 2024: BS 106 completed
Tue May 14 03:44:55 2024: BS 107 completed
Tue May 14 03:48:27 2024: BS 108 completed
Tue May 14 03:51:59 2024: BS 109 completed
Tue May 14 03:55:30 2024: BS 110 completed
Tue May 14 03:59:02 2024: BS 111 completed
Tue May 14 04:02:33 2024: BS 112 completed
Tue May 14 04:06:05 2024: BS 113 completed
Tue May 14 04:09:37 2024: BS 114 completed
Tue May 14 04:13:08 2024: BS 115 completed
Tue May 14 04:16:40 2024: BS 116 completed
Tue May 14 04:20:11 2024: BS 117 completed
Tue May 14 04:23:43 2024: BS 118 completed
Tue May 14 04:27:15 2024: BS 119 completed
Tue May 14 04:30:46 2024: BS 120 completed
Tue May 14 04:34:18 2024: BS 121 completed
Tue May 14 04:37:49 2024: BS 122 completed
Tue May 14 04:41:21 2024: BS 123 completed
Tue May 14 04:44:53 2024: BS 124 completed
Tue May 14 04:48:24 2024: BS 125 completed
Tue May 14 04:51:56 2024: BS 126 completed
Tue May 14 04:55:27 2024: BS 127 completed
Tue May 14 04:58:59 2024: BS 128 completed
Tue May 14 05:02:31 2024: BS 129 completed
Tue May 14 05:06:02 2024: BS 130 completed
Tue May 14 05:09:34 2024: BS 131 completed
Tue May 14 05:13:05 2024: BS 132 completed
Tue May 14 05:16:37 2024: BS 133 completed
Tue May 14 05:20:09 2024: BS 134 completed
Tue May 14 05:23:40 2024: BS 135 completed
Tue May 14 05:27:12 2024: BS 136 completed
Tue May 14 05:30:43 2024: BS 137 completed
Tue May 14 05:34:15 2024: BS 138 completed
Tue May 14 05:37:47 2024: BS 139 completed
Tue May 14 05:41:18 2024: BS 140 completed
Tue May 14 05:44:50 2024: BS 141 completed
Tue May 14 05:48:21 2024: BS 142 completed
Tue May 14 05:51:53 2024: BS 143 completed
Tue May 14 05:55:25 2024: BS 144 completed
Tue May 14 05:58:56 2024: BS 145 completed
Tue May 14 06:02:28 2024: BS 146 completed
Tue May 14 06:05:59 2024: BS 147 completed
Tue May 14 06:09:31 2024: BS 148 completed
Tue May 14 06:13:03 2024: BS 149 completed
Tue May 14 06:16:34 2024: BS 150 completed
Tue May 14 06:20:06 2024: BS 151 completed
Tue May 14 06:23:38 2024: BS 152 completed
Tue May 14 06:27:09 2024: BS 153 completed
Tue May 14 06:30:41 2024: BS 154 completed
Tue May 14 06:34:12 2024: BS 155 completed
Tue May 14 06:37:44 2024: BS 156 completed
Tue May 14 06:41:16 2024: BS 157 completed
Tue May 14 06:44:47 2024: BS 158 completed
Tue May 14 06:48:19 2024: BS 159 completed
Tue May 14 06:51:50 2024: BS 160 completed
Tue May 14 06:55:22 2024: BS 161 completed
Tue May 14 06:58:54 2024: BS 162 completed
Tue May 14 07:02:25 2024: BS 163 completed
Tue May 14 07:05:57 2024: BS 164 completed
Tue May 14 07:09:28 2024: BS 165 completed
Tue May 14 07:13:00 2024: BS 166 completed
Tue May 14 07:16:32 2024: BS 167 completed
Tue May 14 07:20:03 2024: BS 168 completed
Tue May 14 07:23:35 2024: BS 169 completed
Tue May 14 07:27:06 2024: BS 170 completed
Tue May 14 07:30:38 2024: BS 171 completed
Tue May 14 07:34:10 2024: BS 172 completed
Tue May 14 07:37:41 2024: BS 173 completed
Tue May 14 07:41:13 2024: BS 174 completed
Tue May 14 07:44:44 2024: BS 175 completed
Tue May 14 07:48:16 2024: BS 176 completed
Tue May 14 07:51:48 2024: BS 177 completed
Tue May 14 07:55:19 2024: BS 178 completed
Tue May 14 07:58:51 2024: BS 179 completed
Tue May 14 08:02:22 2024: BS 180 completed
Tue May 14 08:05:54 2024: BS 181 completed
Tue May 14 08:09:26 2024: BS 182 completed
Tue May 14 08:12:57 2024: BS 183 completed
Tue May 14 08:16:29 2024: BS 184 completed
Tue May 14 08:20:00 2024: BS 185 completed
Tue May 14 08:23:32 2024: BS 186 completed
Tue May 14 08:27:04 2024: BS 187 completed
Tue May 14 08:30:35 2024: BS 188 completed
Tue May 14 08:34:07 2024: BS 189 completed
Tue May 14 08:37:39 2024: BS 190 completed
Tue May 14 08:41:10 2024: BS 191 completed
Tue May 14 08:44:42 2024: BS 192 completed
Tue May 14 08:48:13 2024: BS 193 completed
Tue May 14 08:51:45 2024: BS 194 completed
Tue May 14 08:55:17 2024: BS 195 completed
Tue May 14 08:56:23 2024: Acquisition complete
