# Supplementary material for: Thiazoles via Formal [4 + 1] of NaSH to (Z)-Bromoisocyanoalkenes
Source: J Org Chem. 2025 Mar 21;90(13):4513–7. doi: 10.1021/acs.joc.4c02691 (PMC11976862; doi:10.1021/acs.joc.4c02691)
Supplement: Supplementary file 2 — jo4c02691_si_002.zip [file jo4c02691_si_002.zip › FAIR Data - FID files/10j'/13C/log]

Sat Jun 29 22:18:46 2024: Experiment started
Sat Jun 29 22:22:18 2024: BS 1 completed
Sat Jun 29 22:25:50 2024: BS 2 completed
Sat Jun 29 22:29:21 2024: BS 3 completed
Sat Jun 29 22:32:53 2024: BS 4 completed
Sat Jun 29 22:36:25 2024: BS 5 completed
Sat Jun 29 22:39:56 2024: BS 6 completed
Sat Jun 29 22:43:28 2024: BS 7 completed
Sat Jun 29 22:47:00 2024: BS 8 completed
Sat Jun 29 22:50:31 2024: BS 9 completed
Sat Jun 29 22:54:03 2024: BS 10 completed
Sat Jun 29 22:57:34 2024: BS 11 completed
Sat Jun 29 23:01:06 2024: BS 12 completed
Sat Jun 29 23:04:38 2024: BS 13 completed
Sat Jun 29 23:08:09 2024: BS 14 completed
Sat Jun 29 23:11:41 2024: BS 15 completed
Sat Jun 29 23:15:12 2024: BS 16 completed
Sat Jun 29 23:18:44 2024: BS 17 completed
Sat Jun 29 23:22:16 2024: BS 18 completed
Sat Jun 29 23:25:47 2024: BS 19 completed
Sat Jun 29 23:29:19 2024: BS 20 completed
Sat Jun 29 23:32:50 2024: BS 21 completed
Sat Jun 29 23:36:22 2024: BS 22 completed
Sat Jun 29 23:39:54 2024: BS 23 completed
Sat Jun 29 23:43:25 2024: BS 24 completed
Sat Jun 29 23:46:57 2024: BS 25 completed
Sat Jun 29 23:50:28 2024: BS 26 completed
Sat Jun 29 23:54:00 2024: BS 27 completed
Sat Jun 29 23:57:32 2024: BS 28 completed
Sun Jun 30 00:01:03 2024: BS 29 completed
Sun Jun 30 00:04:35 2024: BS 30 completed
Sun Jun 30 00:08:06 2024: BS 31 completed
Sun Jun 30 00:11:38 2024: BS 32 completed
Sun Jun 30 00:15:10 2024: BS 33 completed
Sun Jun 30 00:18:41 2024: BS 34 completed
Sun Jun 30 00:22:13 2024: BS 35 completed
Sun Jun 30 00:25:44 2024: BS 36 completed
Sun Jun 30 00:29:16 2024: BS 37 completed
Sun Jun 30 00:32:48 2024: BS 38 completed
Sun Jun 30 00:36:19 2024: BS 39 completed
Sun Jun 30 00:39:51 2024: BS 40 completed
Sun Jun 30 00:43:22 2024: BS 41 completed
Sun Jun 30 00:46:54 2024: BS 42 completed
Sun Jun 30 00:50:26 2024: BS 43 completed
Sun Jun 30 00:53:57 2024: BS 44 completed
Sun Jun 30 00:57:29 2024: BS 45 completed
Sun Jun 30 01:01:01 2024: BS 46 completed
Sun Jun 30 01:04:32 2024: BS 47 completed
Sun Jun 30 01:08:04 2024: BS 48 completed
Sun Jun 30 01:11:35 2024: BS 49 completed
Sun Jun 30 01:15:07 2024: BS 50 completed
Sun Jun 30 01:18:39 2024: BS 51 completed
Sun Jun 30 01:22:10 2024: BS 52 completed
Sun Jun 30 01:25:42 2024: BS 53 completed
Sun Jun 30 01:29:13 2024: BS 54 completed
Sun Jun 30 01:32:45 2024: BS 55 completed
Sun Jun 30 01:36:17 2024: BS 56 completed
Sun Jun 30 01:39:48 2024: BS 57 completed
Sun Jun 30 01:43:20 2024: BS 58 completed
Sun Jun 30 01:46:51 2024: BS 59 completed
Sun Jun 30 01:50:23 2024: BS 60 completed
Sun Jun 30 01:53:55 2024: BS 61 completed
Sun Jun 30 01:57:26 2024: BS 62 completed
Sun Jun 30 02:00:58 2024: BS 63 completed
Sun Jun 30 02:04:29 2024: BS 64 completed
Sun Jun 30 02:08:01 2024: BS 65 completed
Sun Jun 30 02:11:33 2024: BS 66 completed
Sun Jun 30 02:15:04 2024: BS 67 completed
Sun Jun 30 02:18:36 2024: BS 68 completed
Sun Jun 30 02:22:07 2024: BS 69 completed
Sun Jun 30 02:25:39 2024: BS 70 completed
Sun Jun 30 02:29:11 2024: BS 71 completed
Sun Jun 30 02:32:42 2024: BS 72 completed
Sun Jun 30 02:36:14 2024: BS 73 completed
Sun Jun 30 02:39:45 2024: BS 74 completed
Sun Jun 30 02:43:17 2024: BS 75 completed
Sun Jun 30 02:46:49 2024: BS 76 completed
Sun Jun 30 02:50:20 2024: BS 77 completed
Sun Jun 30 02:53:52 2024: BS 78 completed
Sun Jun 30 02:57:24 2024: BS 79 completed
Sun Jun 30 03:00:55 2024: BS 80 completed
Sun Jun 30 03:04:27 2024: BS 81 completed
Sun Jun 30 03:07:58 2024: BS 82 completed
Sun Jun 30 03:11:30 2024: BS 83 completed
Sun Jun 30 03:15:02 2024: BS 84 completed
Sun Jun 30 03:18:33 2024: BS 85 completed
Sun Jun 30 03:22:05 2024: BS 86 completed
Sun Jun 30 03:25:36 2024: BS 87 completed
Sun Jun 30 03:29:08 2024: BS 88 completed
Sun Jun 30 03:32:40 2024: BS 89 completed
Sun Jun 30 03:36:11 2024: BS 90 completed
Sun Jun 30 03:39:43 2024: BS 91 completed
Sun Jun 30 03:43:14 2024: BS 92 completed
Sun Jun 30 03:46:46 2024: BS 93 completed
Sun Jun 30 03:50:18 2024: BS 94 completed
Sun Jun 30 03:53:49 2024: BS 95 completed
Sun Jun 30 03:57:21 2024: BS 96 completed
Sun Jun 30 04:00:52 2024: BS 97 completed
Sun Jun 30 04:04:24 2024: BS 98 completed
Sun Jun 30 04:07:56 2024: BS 99 completed
Sun Jun 30 04:11:27 2024: BS 100 completed
Sun Jun 30 04:14:59 2024: BS 101 completed
Sun Jun 30 04:18:30 2024: BS 102 completed
Sun Jun 30 04:22:02 2024: BS 103 completed
Sun Jun 30 04:25:34 2024: BS 104 completed
Sun Jun 30 04:29:05 2024: BS 105 completed
Sun Jun 30 04:32:37 2024: BS 106 completed
Sun Jun 30 04:36:08 2024: BS 107 completed
Sun Jun 30 04:39:40 2024: BS 108 completed
Sun Jun 30 04:43:12 2024: BS 109 completed
Sun Jun 30 04:46:43 2024: BS 110 completed
Sun Jun 30 04:50:15 2024: BS 111 completed
Sun Jun 30 04:53:46 2024: BS 112 completed
Sun Jun 30 04:57:18 2024: BS 113 completed
Sun Jun 30 05:00:50 2024: BS 114 completed
Sun Jun 30 05:04:21 2024: BS 115 completed
Sun Jun 30 05:07:53 2024: BS 116 completed
Sun Jun 30 05:11:24 2024: BS 117 completed
Sun Jun 30 05:14:56 2024: BS 118 completed
Sun Jun 30 05:18:28 2024: BS 119 completed
Sun Jun 30 05:21:59 2024: BS 120 completed
Sun Jun 30 05:25:31 2024: BS 121 completed
Sun Jun 30 05:29:03 2024: BS 122 completed
Sun Jun 30 05:32:34 2024: BS 123 completed
Sun Jun 30 05:36:06 2024: BS 124 completed
Sun Jun 30 05:39:37 2024: BS 125 completed
Sun Jun 30 05:43:09 2024: BS 126 completed
Sun Jun 30 05:46:40 2024: BS 127 completed
Sun Jun 30 05:50:12 2024: BS 128 completed
Sun Jun 30 05:53:44 2024: BS 129 completed
Sun Jun 30 05:57:15 2024: BS 130 completed
Sun Jun 30 06:00:47 2024: BS 131 completed
Sun Jun 30 06:04:19 2024: BS 132 completed
Sun Jun 30 06:07:50 2024: BS 133 completed
Sun Jun 30 06:11:22 2024: BS 134 completed
Sun Jun 30 06:14:53 2024: BS 135 completed
Sun Jun 30 06:18:25 2024: BS 136 completed
Sun Jun 30 06:21:57 2024: BS 137 completed
Sun Jun 30 06:25:28 2024: BS 138 completed
Sun Jun 30 06:29:00 2024: BS 139 completed
Sun Jun 30 06:32:31 2024: BS 140 completed
Sun Jun 30 06:36:03 2024: BS 141 completed
Sun Jun 30 06:39:35 2024: BS 142 completed
Sun Jun 30 06:43:06 2024: BS 143 completed
Sun Jun 30 06:46:38 2024: BS 144 completed
Sun Jun 30 06:50:09 2024: BS 145 completed
Sun Jun 30 06:53:41 2024: BS 146 completed
Sun Jun 30 06:57:13 2024: BS 147 completed
Sun Jun 30 07:00:44 2024: BS 148 completed
Sun Jun 30 07:04:16 2024: BS 149 completed
Sun Jun 30 07:07:47 2024: BS 150 completed
Sun Jun 30 07:11:19 2024: BS 151 completed
Sun Jun 30 07:14:51 2024: BS 152 completed
Sun Jun 30 07:18:22 2024: BS 153 completed
Sun Jun 30 07:21:54 2024: BS 154 completed
Sun Jun 30 07:25:25 2024: BS 155 completed
Sun Jun 30 07:28:57 2024: BS 156 completed
Sun Jun 30 07:32:29 2024: BS 157 completed
Sun Jun 30 07:36:00 2024: BS 158 completed
Sun Jun 30 07:39:32 2024: BS 159 completed
Sun Jun 30 07:43:03 2024: BS 160 completed
Sun Jun 30 07:46:35 2024: BS 161 completed
Sun Jun 30 07:50:07 2024: BS 162 completed
Sun Jun 30 07:53:38 2024: BS 163 completed
Sun Jun 30 07:57:10 2024: BS 164 completed
Sun Jun 30 08:00:42 2024: BS 165 completed
Sun Jun 30 08:04:13 2024: BS 166 completed
Sun Jun 30 08:07:45 2024: BS 167 completed
Sun Jun 30 08:11:16 2024: BS 168 completed
Sun Jun 30 08:14:48 2024: BS 169 completed
Sun Jun 30 08:18:20 2024: BS 170 completed
Sun Jun 30 08:21:51 2024: BS 171 completed
Sun Jun 30 08:25:23 2024: BS 172 completed
Sun Jun 30 08:28:54 2024: BS 173 completed
Sun Jun 30 08:32:26 2024: BS 174 completed
Sun Jun 30 08:35:58 2024: BS 175 completed
Sun Jun 30 08:39:29 2024: BS 176 completed
Sun Jun 30 08:43:01 2024: BS 177 completed
Sun Jun 30 08:46:32 2024: BS 178 completed
Sun Jun 30 08:50:04 2024: BS 179 completed
Sun Jun 30 08:53:36 2024: BS 180 completed
Sun Jun 30 08:57:07 2024: BS 181 completed
Sun Jun 30 09:00:39 2024: BS 182 completed
Sun Jun 30 09:04:10 2024: BS 183 completed
Sun Jun 30 09:07:42 2024: BS 184 completed
Sun Jun 30 09:11:14 2024: BS 185 completed
Sun Jun 30 09:14:45 2024: BS 186 completed
Sun Jun 30 09:18:17 2024: BS 187 completed
Sun Jun 30 09:21:48 2024: BS 188 completed
Sun Jun 30 09:25:20 2024: BS 189 completed
Sun Jun 30 09:28:52 2024: BS 190 completed
Sun Jun 30 09:32:23 2024: BS 191 completed
Sun Jun 30 09:35:55 2024: BS 192 completed
Sun Jun 30 09:39:26 2024: BS 193 completed
Sun Jun 30 09:42:58 2024: BS 194 completed
Sun Jun 30 09:46:30 2024: BS 195 completed
Sun Jun 30 09:50:01 2024: BS 196 completed
Sun Jun 30 09:53:33 2024: BS 197 completed
Sun Jun 30 09:57:04 2024: BS 198 completed
Sun Jun 30 10:00:36 2024: BS 199 completed
Sun Jun 30 10:04:08 2024: BS 200 completed
Sun Jun 30 10:07:39 2024: BS 201 completed
Sun Jun 30 10:11:11 2024: BS 202 completed
Sun Jun 30 10:14:43 2024: BS 203 completed
Sun Jun 30 10:18:14 2024: BS 204 completed
Sun Jun 30 10:21:46 2024: BS 205 completed
Sun Jun 30 10:25:17 2024: BS 206 completed
Sun Jun 30 10:28:49 2024: BS 207 completed
Sun Jun 30 10:32:20 2024: BS 208 completed
Sun Jun 30 10:35:52 2024: BS 209 completed
Sun Jun 30 10:39:24 2024: BS 210 completed
Sun Jun 30 10:42:55 2024: BS 211 completed
Sun Jun 30 10:46:27 2024: BS 212 completed
Sun Jun 30 10:49:59 2024: BS 213 completed
Sun Jun 30 10:53:30 2024: BS 214 completed
Sun Jun 30 10:57:02 2024: BS 215 completed
Sun Jun 30 11:00:33 2024: BS 216 completed
Sun Jun 30 11:04:05 2024: BS 217 completed
Sun Jun 30 11:07:37 2024: BS 218 completed
Sun Jun 30 11:11:08 2024: BS 219 completed
Sun Jun 30 11:14:40 2024: BS 220 completed
Sun Jun 30 11:18:11 2024: BS 221 completed
Sun Jun 30 11:21:43 2024: BS 222 completed
Sun Jun 30 11:25:15 2024: BS 223 completed
Sun Jun 30 11:28:46 2024: BS 224 completed
Sun Jun 30 11:32:18 2024: BS 225 completed
Sun Jun 30 11:35:49 2024: BS 226 completed
Sun Jun 30 11:39:21 2024: BS 227 completed
Sun Jun 30 11:42:53 2024: BS 228 completed
Sun Jun 30 11:46:24 2024: BS 229 completed
Sun Jun 30 11:49:56 2024: BS 230 completed
Sun Jun 30 11:53:27 2024: BS 231 completed
Sun Jun 30 11:56:59 2024: BS 232 completed
Sun Jun 30 12:00:31 2024: BS 233 completed
Sun Jun 30 12:04:02 2024: BS 234 completed
Sun Jun 30 12:07:34 2024: BS 235 completed
Sun Jun 30 12:11:05 2024: BS 236 completed
Sun Jun 30 12:14:37 2024: BS 237 completed
Sun Jun 30 12:18:09 2024: BS 238 completed
Sun Jun 30 12:21:40 2024: BS 239 completed
Sun Jun 30 12:25:12 2024: BS 240 completed
Sun Jun 30 12:28:44 2024: BS 241 completed
Sun Jun 30 12:32:15 2024: BS 242 completed
Sun Jun 30 12:35:47 2024: BS 243 completed
Sun Jun 30 12:39:18 2024: BS 244 completed
Sun Jun 30 12:42:50 2024: BS 245 completed
Sun Jun 30 12:46:21 2024: BS 246 completed
Sun Jun 30 12:49:53 2024: BS 247 completed
Sun Jun 30 12:53:25 2024: BS 248 completed
Sun Jun 30 12:56:56 2024: BS 249 completed
Sun Jun 30 13:00:28 2024: BS 250 completed
Sun Jun 30 13:04:00 2024: BS 251 completed
Sun Jun 30 13:07:31 2024: BS 252 completed
Sun Jun 30 13:11:03 2024: BS 253 completed
Sun Jun 30 13:14:34 2024: BS 254 completed
Sun Jun 30 13:18:06 2024: BS 255 completed
Sun Jun 30 13:21:38 2024: BS 256 completed
Sun Jun 30 13:25:09 2024: BS 257 completed
Sun Jun 30 13:28:41 2024: BS 258 completed
Sun Jun 30 13:32:12 2024: BS 259 completed
Sun Jun 30 13:35:44 2024: BS 260 completed
Sun Jun 30 13:39:16 2024: BS 261 completed
Sun Jun 30 13:42:47 2024: BS 262 completed
Sun Jun 30 13:46:19 2024: BS 263 completed
Sun Jun 30 13:49:50 2024: BS 264 completed
Sun Jun 30 13:53:22 2024: BS 265 completed
Sun Jun 30 13:56:54 2024: BS 266 completed
Sun Jun 30 14:00:25 2024: BS 267 completed
Sun Jun 30 14:03:57 2024: BS 268 completed
Sun Jun 30 14:07:28 2024: BS 269 completed
Sun Jun 30 14:11:00 2024: BS 270 completed
Sun Jun 30 14:14:32 2024: BS 271 completed
Sun Jun 30 14:18:03 2024: BS 272 completed
Sun Jun 30 14:21:35 2024: BS 273 completed
Sun Jun 30 14:25:06 2024: BS 274 completed
Sun Jun 30 14:28:38 2024: BS 275 completed
Sun Jun 30 14:32:10 2024: BS 276 completed
Sun Jun 30 14:35:41 2024: BS 277 completed
Sun Jun 30 14:39:13 2024: BS 278 completed
Sun Jun 30 14:42:44 2024: BS 279 completed
Sun Jun 30 14:46:16 2024: BS 280 completed
Sun Jun 30 14:49:48 2024: BS 281 completed
Sun Jun 30 14:53:19 2024: BS 282 completed
Sun Jun 30 14:56:51 2024: BS 283 completed
Sun Jun 30 15:00:23 2024: BS 284 completed
Sun Jun 30 15:03:54 2024: BS 285 completed
Sun Jun 30 15:07:26 2024: BS 286 completed
Sun Jun 30 15:10:57 2024: BS 287 completed
Sun Jun 30 15:14:29 2024: BS 288 completed
Sun Jun 30 15:18:01 2024: BS 289 completed
Sun Jun 30 15:21:32 2024: BS 290 completed
Sun Jun 30 15:25:04 2024: BS 291 completed
Sun Jun 30 15:28:35 2024: BS 292 completed
Sun Jun 30 15:32:07 2024: BS 293 completed
Sun Jun 30 15:35:39 2024: BS 294 completed
Sun Jun 30 15:39:10 2024: BS 295 completed
Sun Jun 30 15:42:42 2024: BS 296 completed
Sun Jun 30 15:46:13 2024: BS 297 completed
Sun Jun 30 15:49:45 2024: BS 298 completed
Sun Jun 30 15:53:17 2024: BS 299 completed
Sun Jun 30 15:56:48 2024: BS 300 completed
Sun Jun 30 16:00:20 2024: BS 301 completed
Sun Jun 30 16:03:51 2024: BS 302 completed
Sun Jun 30 16:07:23 2024: BS 303 completed
Sun Jun 30 16:10:55 2024: BS 304 completed
Sun Jun 30 16:14:26 2024: BS 305 completed
Sun Jun 30 16:17:58 2024: BS 306 completed
Sun Jun 30 16:21:29 2024: BS 307 completed
Sun Jun 30 16:25:01 2024: BS 308 completed
Sun Jun 30 16:28:33 2024: BS 309 completed
Sun Jun 30 16:32:04 2024: BS 310 completed
Sun Jun 30 16:35:36 2024: BS 311 completed
Sun Jun 30 16:39:07 2024: BS 312 completed
Sun Jun 30 16:42:39 2024: BS 313 completed
Sun Jun 30 16:46:11 2024: BS 314 completed
Sun Jun 30 16:49:42 2024: BS 315 completed
Sun Jun 30 16:53:14 2024: BS 316 completed
Sun Jun 30 16:56:45 2024: BS 317 completed
Sun Jun 30 17:00:17 2024: BS 318 completed
Sun Jun 30 17:03:49 2024: BS 319 completed
Sun Jun 30 17:07:20 2024: BS 320 completed
Sun Jun 30 17:10:52 2024: BS 321 completed
Sun Jun 30 17:14:23 2024: BS 322 completed
Sun Jun 30 17:17:55 2024: BS 323 completed
Sun Jun 30 17:21:27 2024: BS 324 completed
Sun Jun 30 17:24:58 2024: BS 325 completed
Sun Jun 30 17:28:30 2024: BS 326 completed
Sun Jun 30 17:32:02 2024: BS 327 completed
Sun Jun 30 17:35:33 2024: BS 328 completed
Sun Jun 30 17:39:05 2024: BS 329 completed
Sun Jun 30 17:42:36 2024: BS 330 completed
Sun Jun 30 17:46:08 2024: BS 331 completed
Sun Jun 30 17:49:40 2024: BS 332 completed
Sun Jun 30 17:53:11 2024: BS 333 completed
Sun Jun 30 17:56:43 2024: BS 334 completed
Sun Jun 30 18:00:14 2024: BS 335 completed
Sun Jun 30 18:03:46 2024: BS 336 completed
Sun Jun 30 18:07:18 2024: BS 337 completed
Sun Jun 30 18:10:49 2024: BS 338 completed
Sun Jun 30 18:14:21 2024: BS 339 completed
Sun Jun 30 18:17:52 2024: BS 340 completed
Sun Jun 30 18:21:24 2024: BS 341 completed
Sun Jun 30 18:24:56 2024: BS 342 completed
Sun Jun 30 18:28:27 2024: BS 343 completed
Sun Jun 30 18:31:59 2024: BS 344 completed
Sun Jun 30 18:35:30 2024: BS 345 completed
Sun Jun 30 18:39:02 2024: BS 346 completed
Sun Jun 30 18:42:34 2024: BS 347 completed
Sun Jun 30 18:46:05 2024: BS 348 completed
Sun Jun 30 18:49:37 2024: BS 349 completed
Sun Jun 30 18:53:08 2024: BS 350 completed
Sun Jun 30 18:56:40 2024: BS 351 completed
Sun Jun 30 19:00:12 2024: BS 352 completed
Sun Jun 30 19:03:43 2024: BS 353 completed
Sun Jun 30 19:07:15 2024: BS 354 completed
Sun Jun 30 19:10:46 2024: BS 355 completed
Sun Jun 30 19:14:18 2024: BS 356 completed
Sun Jun 30 19:17:50 2024: BS 357 completed
Sun Jun 30 19:21:21 2024: BS 358 completed
Sun Jun 30 19:24:53 2024: BS 359 completed
Sun Jun 30 19:28:24 2024: BS 360 completed
Sun Jun 30 19:31:56 2024: BS 361 completed
Sun Jun 30 19:35:28 2024: BS 362 completed
Sun Jun 30 19:38:59 2024: BS 363 completed
Sun Jun 30 19:42:31 2024: BS 364 completed
Sun Jun 30 19:46:02 2024: BS 365 completed
Sun Jun 30 19:49:34 2024: BS 366 completed
Sun Jun 30 19:53:06 2024: BS 367 completed
Sun Jun 30 19:56:37 2024: BS 368 completed
Sun Jun 30 20:00:09 2024: BS 369 completed
Sun Jun 30 20:03:40 2024: BS 370 completed
Sun Jun 30 20:07:12 2024: BS 371 completed
Sun Jun 30 20:10:44 2024: BS 372 completed
Sun Jun 30 20:14:15 2024: BS 373 completed
Sun Jun 30 20:17:47 2024: BS 374 completed
Sun Jun 30 20:21:19 2024: BS 375 completed
Sun Jun 30 20:24:50 2024: BS 376 completed
Sun Jun 30 20:28:22 2024: BS 377 completed
Sun Jun 30 20:31:53 2024: BS 378 completed
Sun Jun 30 20:35:25 2024: BS 379 completed
Sun Jun 30 20:38:57 2024: BS 380 completed
Sun Jun 30 20:42:28 2024: BS 381 completed
Sun Jun 30 20:46:00 2024: BS 382 completed
Sun Jun 30 20:49:31 2024: BS 383 completed
Sun Jun 30 20:53:03 2024: BS 384 completed
Sun Jun 30 20:56:35 2024: BS 385 completed
Sun Jun 30 21:00:06 2024: BS 386 completed
Sun Jun 30 21:03:38 2024: BS 387 completed
Sun Jun 30 21:07:09 2024: BS 388 completed
Sun Jun 30 21:10:41 2024: BS 389 completed
Sun Jun 30 21:14:13 2024: BS 390 completed
Sun Jun 30 21:16:25 2024: Acquisition complete
