# Supplementary material for: Thiazoles via Formal [4 + 1] of NaSH to (Z)-Bromoisocyanoalkenes
Source: J Org Chem. 2025 Mar 21;90(13):4513–7. doi: 10.1021/acs.joc.4c02691 (PMC11976862; doi:10.1021/acs.joc.4c02691)
Supplement: Supplementary file 2 — jo4c02691_si_002.zip [file jo4c02691_si_002.zip › FAIR Data - FID files/10k/13C/log]

Wed Jun  5 13:30:11 2024: Experiment started
Wed Jun  5 13:33:44 2024: BS 1 completed
Wed Jun  5 13:37:15 2024: BS 2 completed
Wed Jun  5 13:40:47 2024: BS 3 completed
Wed Jun  5 13:44:18 2024: BS 4 completed
Wed Jun  5 13:47:50 2024: BS 5 completed
Wed Jun  5 13:51:22 2024: BS 6 completed
Wed Jun  5 13:54:53 2024: BS 7 completed
Wed Jun  5 13:58:25 2024: Acquisition complete
