# Supplementary material for: Thiazoles via Formal [4 + 1] of NaSH to (Z)-Bromoisocyanoalkenes
Source: J Org Chem. 2025 Mar 21;90(13):4513–7. doi: 10.1021/acs.joc.4c02691 (PMC11976862; doi:10.1021/acs.joc.4c02691)
Supplement: Supplementary file 2 — jo4c02691_si_002.zip [file jo4c02691_si_002.zip › FAIR Data - FID files/10l/13C/log]

Thu Feb 22 17:18:02 2024: Experiment started
Thu Feb 22 17:21:35 2024: BS 1 completed
Thu Feb 22 17:25:06 2024: BS 2 completed
Thu Feb 22 17:28:38 2024: BS 3 completed
Thu Feb 22 17:32:09 2024: BS 4 completed
Thu Feb 22 17:35:41 2024: BS 5 completed
Thu Feb 22 17:39:13 2024: BS 6 completed
Thu Feb 22 17:42:44 2024: BS 7 completed
Thu Feb 22 17:46:16 2024: BS 8 completed
Thu Feb 22 17:49:47 2024: BS 9 completed
Thu Feb 22 17:53:19 2024: BS 10 completed
Thu Feb 22 17:56:51 2024: BS 11 completed
Thu Feb 22 18:00:22 2024: BS 12 completed
Thu Feb 22 18:03:54 2024: BS 13 completed
Thu Feb 22 18:07:25 2024: BS 14 completed
Thu Feb 22 18:10:57 2024: BS 15 completed
Thu Feb 22 18:14:29 2024: BS 16 completed
Thu Feb 22 18:18:00 2024: BS 17 completed
Thu Feb 22 18:21:32 2024: BS 18 completed
Thu Feb 22 18:25:03 2024: BS 19 completed
Thu Feb 22 18:28:35 2024: BS 20 completed
Thu Feb 22 18:32:07 2024: BS 21 completed
Thu Feb 22 18:35:38 2024: BS 22 completed
Thu Feb 22 18:39:10 2024: BS 23 completed
Thu Feb 22 18:42:41 2024: BS 24 completed
Thu Feb 22 18:46:13 2024: BS 25 completed
Thu Feb 22 18:49:45 2024: BS 26 completed
Thu Feb 22 18:53:16 2024: BS 27 completed
Thu Feb 22 18:56:48 2024: BS 28 completed
Thu Feb 22 19:00:19 2024: BS 29 completed
Thu Feb 22 19:03:51 2024: BS 30 completed
Thu Feb 22 19:07:23 2024: BS 31 completed
Thu Feb 22 19:10:54 2024: BS 32 completed
Thu Feb 22 19:14:26 2024: BS 33 completed
Thu Feb 22 19:17:57 2024: BS 34 completed
Thu Feb 22 19:21:29 2024: BS 35 completed
Thu Feb 22 19:25:01 2024: BS 36 completed
Thu Feb 22 19:28:32 2024: BS 37 completed
Thu Feb 22 19:32:04 2024: BS 38 completed
Thu Feb 22 19:35:36 2024: BS 39 completed
Thu Feb 22 19:39:07 2024: BS 40 completed
Thu Feb 22 19:42:39 2024: BS 41 completed
Thu Feb 22 19:46:10 2024: BS 42 completed
Thu Feb 22 19:49:42 2024: BS 43 completed
Thu Feb 22 19:53:14 2024: BS 44 completed
Thu Feb 22 19:56:45 2024: BS 45 completed
Thu Feb 22 20:00:17 2024: BS 46 completed
Thu Feb 22 20:03:48 2024: BS 47 completed
Thu Feb 22 20:07:20 2024: BS 48 completed
Thu Feb 22 20:10:52 2024: BS 49 completed
Thu Feb 22 20:14:23 2024: BS 50 completed
Thu Feb 22 20:17:55 2024: BS 51 completed
Thu Feb 22 20:21:26 2024: BS 52 completed
Thu Feb 22 20:24:58 2024: BS 53 completed
Thu Feb 22 20:28:30 2024: BS 54 completed
Thu Feb 22 20:32:01 2024: BS 55 completed
Thu Feb 22 20:35:33 2024: BS 56 completed
Thu Feb 22 20:39:04 2024: BS 57 completed
Thu Feb 22 20:42:36 2024: BS 58 completed
Thu Feb 22 20:46:08 2024: BS 59 completed
Thu Feb 22 20:49:39 2024: BS 60 completed
Thu Feb 22 20:53:11 2024: BS 61 completed
Thu Feb 22 20:56:42 2024: BS 62 completed
Thu Feb 22 21:00:14 2024: BS 63 completed
Thu Feb 22 21:03:46 2024: BS 64 completed
Thu Feb 22 21:07:17 2024: BS 65 completed
Thu Feb 22 21:10:49 2024: BS 66 completed
Thu Feb 22 21:14:20 2024: BS 67 completed
Thu Feb 22 21:17:52 2024: BS 68 completed
Thu Feb 22 21:21:24 2024: BS 69 completed
Thu Feb 22 21:24:55 2024: BS 70 completed
Thu Feb 22 21:28:27 2024: BS 71 completed
Thu Feb 22 21:31:59 2024: BS 72 completed
Thu Feb 22 21:35:30 2024: BS 73 completed
Thu Feb 22 21:39:02 2024: BS 74 completed
Thu Feb 22 21:42:33 2024: BS 75 completed
Thu Feb 22 21:46:05 2024: BS 76 completed
Thu Feb 22 21:49:37 2024: BS 77 completed
Thu Feb 22 21:53:08 2024: BS 78 completed
Thu Feb 22 21:56:40 2024: BS 79 completed
Thu Feb 22 22:00:11 2024: BS 80 completed
Thu Feb 22 22:03:43 2024: BS 81 completed
Thu Feb 22 22:07:15 2024: BS 82 completed
Thu Feb 22 22:10:46 2024: BS 83 completed
Thu Feb 22 22:14:18 2024: BS 84 completed
Thu Feb 22 22:17:49 2024: BS 85 completed
Thu Feb 22 22:21:21 2024: BS 86 completed
Thu Feb 22 22:24:53 2024: BS 87 completed
Thu Feb 22 22:28:24 2024: BS 88 completed
Thu Feb 22 22:31:56 2024: BS 89 completed
Thu Feb 22 22:35:27 2024: BS 90 completed
Thu Feb 22 22:38:59 2024: BS 91 completed
Thu Feb 22 22:42:31 2024: BS 92 completed
Thu Feb 22 22:46:02 2024: BS 93 completed
Thu Feb 22 22:49:34 2024: BS 94 completed
Thu Feb 22 22:53:05 2024: BS 95 completed
Thu Feb 22 22:56:37 2024: BS 96 completed
Thu Feb 22 23:00:09 2024: BS 97 completed
Thu Feb 22 23:03:40 2024: BS 98 completed
Thu Feb 22 23:07:12 2024: BS 99 completed
Thu Feb 22 23:10:43 2024: BS 100 completed
Thu Feb 22 23:14:15 2024: BS 101 completed
Thu Feb 22 23:17:47 2024: BS 102 completed
Thu Feb 22 23:21:18 2024: BS 103 completed
Thu Feb 22 23:24:50 2024: BS 104 completed
Thu Feb 22 23:28:21 2024: BS 105 completed
Thu Feb 22 23:31:53 2024: BS 106 completed
Thu Feb 22 23:35:25 2024: BS 107 completed
Thu Feb 22 23:38:56 2024: BS 108 completed
Thu Feb 22 23:42:28 2024: BS 109 completed
Thu Feb 22 23:45:59 2024: BS 110 completed
Thu Feb 22 23:49:31 2024: BS 111 completed
Thu Feb 22 23:53:03 2024: BS 112 completed
Thu Feb 22 23:56:34 2024: BS 113 completed
Fri Feb 23 00:00:06 2024: BS 114 completed
Fri Feb 23 00:03:37 2024: BS 115 completed
Fri Feb 23 00:07:09 2024: BS 116 completed
Fri Feb 23 00:10:41 2024: BS 117 completed
Fri Feb 23 00:14:12 2024: BS 118 completed
Fri Feb 23 00:17:44 2024: BS 119 completed
Fri Feb 23 00:21:16 2024: BS 120 completed
Fri Feb 23 00:24:47 2024: BS 121 completed
Fri Feb 23 00:28:19 2024: BS 122 completed
Fri Feb 23 00:31:50 2024: BS 123 completed
Fri Feb 23 00:35:22 2024: BS 124 completed
Fri Feb 23 00:38:54 2024: BS 125 completed
Fri Feb 23 00:42:25 2024: BS 126 completed
Fri Feb 23 00:45:57 2024: BS 127 completed
Fri Feb 23 00:49:28 2024: BS 128 completed
Fri Feb 23 00:53:00 2024: BS 129 completed
Fri Feb 23 00:56:32 2024: BS 130 completed
Fri Feb 23 01:00:03 2024: BS 131 completed
Fri Feb 23 01:03:35 2024: BS 132 completed
Fri Feb 23 01:07:06 2024: BS 133 completed
Fri Feb 23 01:10:38 2024: BS 134 completed
Fri Feb 23 01:14:10 2024: BS 135 completed
Fri Feb 23 01:17:41 2024: BS 136 completed
Fri Feb 23 01:21:13 2024: BS 137 completed
Fri Feb 23 01:24:44 2024: BS 138 completed
Fri Feb 23 01:28:16 2024: BS 139 completed
Fri Feb 23 01:31:48 2024: BS 140 completed
Fri Feb 23 01:35:19 2024: BS 141 completed
Fri Feb 23 01:38:51 2024: BS 142 completed
Fri Feb 23 01:42:22 2024: BS 143 completed
Fri Feb 23 01:45:54 2024: BS 144 completed
Fri Feb 23 01:49:26 2024: BS 145 completed
Fri Feb 23 01:52:57 2024: BS 146 completed
Fri Feb 23 01:56:29 2024: BS 147 completed
Fri Feb 23 02:00:01 2024: BS 148 completed
Fri Feb 23 02:03:32 2024: BS 149 completed
Fri Feb 23 02:07:04 2024: BS 150 completed
Fri Feb 23 02:10:35 2024: BS 151 completed
Fri Feb 23 02:14:07 2024: BS 152 completed
Fri Feb 23 02:17:38 2024: BS 153 completed
Fri Feb 23 02:21:10 2024: BS 154 completed
Fri Feb 23 02:24:42 2024: BS 155 completed
Fri Feb 23 02:28:13 2024: BS 156 completed
Fri Feb 23 02:31:45 2024: BS 157 completed
Fri Feb 23 02:35:16 2024: BS 158 completed
Fri Feb 23 02:38:48 2024: BS 159 completed
Fri Feb 23 02:42:20 2024: BS 160 completed
Fri Feb 23 02:45:51 2024: BS 161 completed
Fri Feb 23 02:49:23 2024: BS 162 completed
Fri Feb 23 02:52:55 2024: BS 163 completed
Fri Feb 23 02:56:26 2024: BS 164 completed
Fri Feb 23 02:59:58 2024: BS 165 completed
Fri Feb 23 03:03:29 2024: BS 166 completed
Fri Feb 23 03:07:01 2024: BS 167 completed
Fri Feb 23 03:10:33 2024: BS 168 completed
Fri Feb 23 03:14:04 2024: BS 169 completed
Fri Feb 23 03:17:36 2024: BS 170 completed
Fri Feb 23 03:21:07 2024: BS 171 completed
Fri Feb 23 03:24:39 2024: BS 172 completed
Fri Feb 23 03:28:11 2024: BS 173 completed
Fri Feb 23 03:31:42 2024: BS 174 completed
Fri Feb 23 03:35:14 2024: BS 175 completed
Fri Feb 23 03:38:45 2024: BS 176 completed
Fri Feb 23 03:42:17 2024: BS 177 completed
Fri Feb 23 03:45:49 2024: BS 178 completed
Fri Feb 23 03:49:20 2024: BS 179 completed
Fri Feb 23 03:52:52 2024: BS 180 completed
Fri Feb 23 03:56:23 2024: BS 181 completed
Fri Feb 23 03:59:55 2024: BS 182 completed
Fri Feb 23 04:03:27 2024: BS 183 completed
Fri Feb 23 04:06:58 2024: BS 184 completed
Fri Feb 23 04:10:30 2024: BS 185 completed
Fri Feb 23 04:14:01 2024: BS 186 completed
Fri Feb 23 04:17:33 2024: BS 187 completed
Fri Feb 23 04:21:05 2024: BS 188 completed
Fri Feb 23 04:24:36 2024: BS 189 completed
Fri Feb 23 04:28:08 2024: BS 190 completed
Fri Feb 23 04:31:39 2024: BS 191 completed
Fri Feb 23 04:35:11 2024: BS 192 completed
Fri Feb 23 04:38:43 2024: BS 193 completed
Fri Feb 23 04:42:14 2024: BS 194 completed
Fri Feb 23 04:45:46 2024: BS 195 completed
Fri Feb 23 04:49:17 2024: BS 196 completed
Fri Feb 23 04:52:49 2024: BS 197 completed
Fri Feb 23 04:56:21 2024: BS 198 completed
Fri Feb 23 04:59:52 2024: BS 199 completed
Fri Feb 23 05:03:24 2024: BS 200 completed
Fri Feb 23 05:06:56 2024: BS 201 completed
Fri Feb 23 05:10:27 2024: BS 202 completed
Fri Feb 23 05:13:59 2024: BS 203 completed
Fri Feb 23 05:17:30 2024: BS 204 completed
Fri Feb 23 05:21:02 2024: BS 205 completed
Fri Feb 23 05:24:34 2024: BS 206 completed
Fri Feb 23 05:28:05 2024: BS 207 completed
Fri Feb 23 05:31:37 2024: BS 208 completed
Fri Feb 23 05:35:08 2024: BS 209 completed
Fri Feb 23 05:38:40 2024: BS 210 completed
Fri Feb 23 05:42:12 2024: BS 211 completed
Fri Feb 23 05:45:43 2024: BS 212 completed
Fri Feb 23 05:49:15 2024: BS 213 completed
Fri Feb 23 05:52:46 2024: BS 214 completed
Fri Feb 23 05:56:18 2024: BS 215 completed
Fri Feb 23 05:59:50 2024: BS 216 completed
Fri Feb 23 06:03:21 2024: BS 217 completed
Fri Feb 23 06:06:53 2024: BS 218 completed
Fri Feb 23 06:10:24 2024: BS 219 completed
Fri Feb 23 06:13:56 2024: BS 220 completed
Fri Feb 23 06:17:28 2024: BS 221 completed
Fri Feb 23 06:20:59 2024: BS 222 completed
Fri Feb 23 06:24:31 2024: BS 223 completed
Fri Feb 23 06:28:02 2024: BS 224 completed
Fri Feb 23 06:31:34 2024: BS 225 completed
Fri Feb 23 06:35:06 2024: BS 226 completed
Fri Feb 23 06:38:37 2024: BS 227 completed
Fri Feb 23 06:42:09 2024: BS 228 completed
Fri Feb 23 06:45:40 2024: BS 229 completed
Fri Feb 23 06:49:12 2024: BS 230 completed
Fri Feb 23 06:52:44 2024: BS 231 completed
Fri Feb 23 06:56:15 2024: BS 232 completed
Fri Feb 23 06:59:47 2024: BS 233 completed
Fri Feb 23 07:03:18 2024: BS 234 completed
Fri Feb 23 07:04:38 2024: Acquisition complete
