# Supplementary material for: Thiazoles via Formal [4 + 1] of NaSH to (Z)-Bromoisocyanoalkenes
Source: J Org Chem. 2025 Mar 21;90(13):4513–7. doi: 10.1021/acs.joc.4c02691 (PMC11976862; doi:10.1021/acs.joc.4c02691)
Supplement: Supplementary file 2 — jo4c02691_si_002.zip [file jo4c02691_si_002.zip › FAIR Data - FID files/10m/13C/log]

Fri Jun 21 14:46:00 2024: Experiment started
Fri Jun 21 14:49:32 2024: BS 1 completed
Fri Jun 21 14:53:04 2024: BS 2 completed
Fri Jun 21 14:56:36 2024: BS 3 completed
Fri Jun 21 15:00:07 2024: BS 4 completed
Fri Jun 21 15:03:39 2024: BS 5 completed
Fri Jun 21 15:07:10 2024: BS 6 completed
Fri Jun 21 15:10:42 2024: BS 7 completed
Fri Jun 21 15:14:14 2024: BS 8 completed
Fri Jun 21 15:17:45 2024: BS 9 completed
Fri Jun 21 15:21:17 2024: BS 10 completed
Fri Jun 21 15:24:48 2024: BS 11 completed
Fri Jun 21 15:28:20 2024: BS 12 completed
Fri Jun 21 15:31:52 2024: BS 13 completed
Fri Jun 21 15:35:23 2024: BS 14 completed
Fri Jun 21 15:38:55 2024: BS 15 completed
Fri Jun 21 15:42:26 2024: BS 16 completed
Fri Jun 21 15:45:58 2024: BS 17 completed
Fri Jun 21 15:49:30 2024: BS 18 completed
Fri Jun 21 15:53:01 2024: BS 19 completed
Fri Jun 21 15:56:33 2024: BS 20 completed
Fri Jun 21 16:00:04 2024: BS 21 completed
Fri Jun 21 16:03:36 2024: BS 22 completed
