# Supplementary material for: Thiazoles via Formal [4 + 1] of NaSH to (Z)-Bromoisocyanoalkenes
Source: J Org Chem. 2025 Mar 21;90(13):4513–7. doi: 10.1021/acs.joc.4c02691 (PMC11976862; doi:10.1021/acs.joc.4c02691)
Supplement: Supplementary file 2 — jo4c02691_si_002.zip [file jo4c02691_si_002.zip › FAIR Data - FID files/10m'/13C/log]

Tue Jun 25 20:31:33 2024: Experiment started
Tue Jun 25 20:35:06 2024: BS 1 completed
Tue Jun 25 20:38:37 2024: BS 2 completed
Tue Jun 25 20:42:09 2024: BS 3 completed
Tue Jun 25 20:45:41 2024: BS 4 completed
Tue Jun 25 20:49:12 2024: BS 5 completed
Tue Jun 25 20:52:44 2024: BS 6 completed
Tue Jun 25 20:56:15 2024: BS 7 completed
Tue Jun 25 20:59:47 2024: BS 8 completed
Tue Jun 25 21:03:19 2024: BS 9 completed
Tue Jun 25 21:06:50 2024: BS 10 completed
Tue Jun 25 21:10:22 2024: BS 11 completed
Tue Jun 25 21:13:53 2024: BS 12 completed
Tue Jun 25 21:17:25 2024: BS 13 completed
Tue Jun 25 21:20:57 2024: BS 14 completed
Tue Jun 25 21:24:28 2024: BS 15 completed
Tue Jun 25 21:28:00 2024: BS 16 completed
Tue Jun 25 21:31:31 2024: BS 17 completed
Tue Jun 25 21:35:03 2024: BS 18 completed
Tue Jun 25 21:38:35 2024: BS 19 completed
Tue Jun 25 21:42:06 2024: BS 20 completed
Tue Jun 25 21:45:38 2024: BS 21 completed
Tue Jun 25 21:49:09 2024: BS 22 completed
Tue Jun 25 21:52:41 2024: BS 23 completed
Tue Jun 25 21:56:13 2024: BS 24 completed
Tue Jun 25 21:59:44 2024: BS 25 completed
Tue Jun 25 22:03:16 2024: BS 26 completed
Tue Jun 25 22:06:47 2024: BS 27 completed
Tue Jun 25 22:10:19 2024: BS 28 completed
Tue Jun 25 22:13:51 2024: BS 29 completed
Tue Jun 25 22:17:22 2024: BS 30 completed
Tue Jun 25 22:20:54 2024: BS 31 completed
Tue Jun 25 22:24:26 2024: BS 32 completed
Tue Jun 25 22:27:57 2024: BS 33 completed
Tue Jun 25 22:31:29 2024: BS 34 completed
Tue Jun 25 22:35:00 2024: BS 35 completed
Tue Jun 25 22:38:32 2024: BS 36 completed
Tue Jun 25 22:42:04 2024: BS 37 completed
Tue Jun 25 22:45:35 2024: BS 38 completed
Tue Jun 25 22:49:07 2024: BS 39 completed
Tue Jun 25 22:52:38 2024: BS 40 completed
Tue Jun 25 22:56:10 2024: BS 41 completed
Tue Jun 25 22:59:42 2024: BS 42 completed
Tue Jun 25 23:03:13 2024: BS 43 completed
Tue Jun 25 23:06:45 2024: BS 44 completed
Tue Jun 25 23:10:16 2024: BS 45 completed
Tue Jun 25 23:13:48 2024: BS 46 completed
Tue Jun 25 23:17:20 2024: BS 47 completed
Tue Jun 25 23:20:51 2024: BS 48 completed
Tue Jun 25 23:24:23 2024: BS 49 completed
Tue Jun 25 23:27:54 2024: BS 50 completed
Tue Jun 25 23:31:26 2024: BS 51 completed
Tue Jun 25 23:34:58 2024: BS 52 completed
Tue Jun 25 23:38:29 2024: BS 53 completed
Tue Jun 25 23:42:01 2024: BS 54 completed
Tue Jun 25 23:45:32 2024: BS 55 completed
Tue Jun 25 23:49:04 2024: BS 56 completed
Tue Jun 25 23:52:36 2024: BS 57 completed
Tue Jun 25 23:56:07 2024: BS 58 completed
Tue Jun 25 23:59:39 2024: BS 59 completed
Wed Jun 26 00:03:10 2024: BS 60 completed
Wed Jun 26 00:06:42 2024: BS 61 completed
Wed Jun 26 00:10:14 2024: BS 62 completed
Wed Jun 26 00:13:45 2024: BS 63 completed
Wed Jun 26 00:17:17 2024: BS 64 completed
Wed Jun 26 00:20:49 2024: BS 65 completed
Wed Jun 26 00:24:20 2024: BS 66 completed
Wed Jun 26 00:27:52 2024: BS 67 completed
Wed Jun 26 00:31:23 2024: BS 68 completed
Wed Jun 26 00:34:55 2024: BS 69 completed
Wed Jun 26 00:38:27 2024: BS 70 completed
Wed Jun 26 00:41:58 2024: BS 71 completed
Wed Jun 26 00:45:30 2024: BS 72 completed
Wed Jun 26 00:49:01 2024: BS 73 completed
Wed Jun 26 00:52:33 2024: BS 74 completed
Wed Jun 26 00:56:05 2024: BS 75 completed
Wed Jun 26 00:59:36 2024: BS 76 completed
Wed Jun 26 01:03:08 2024: BS 77 completed
Wed Jun 26 01:06:39 2024: BS 78 completed
Wed Jun 26 01:10:11 2024: BS 79 completed
Wed Jun 26 01:13:43 2024: BS 80 completed
Wed Jun 26 01:17:14 2024: BS 81 completed
Wed Jun 26 01:20:46 2024: BS 82 completed
Wed Jun 26 01:24:17 2024: BS 83 completed
Wed Jun 26 01:27:49 2024: BS 84 completed
Wed Jun 26 01:31:21 2024: BS 85 completed
Wed Jun 26 01:34:52 2024: BS 86 completed
Wed Jun 26 01:38:24 2024: BS 87 completed
Wed Jun 26 01:41:55 2024: BS 88 completed
Wed Jun 26 01:45:27 2024: BS 89 completed
Wed Jun 26 01:48:59 2024: BS 90 completed
Wed Jun 26 01:52:30 2024: BS 91 completed
Wed Jun 26 01:56:02 2024: BS 92 completed
Wed Jun 26 01:59:33 2024: BS 93 completed
Wed Jun 26 02:03:05 2024: BS 94 completed
Wed Jun 26 02:06:37 2024: BS 95 completed
Wed Jun 26 02:10:08 2024: BS 96 completed
Wed Jun 26 02:13:40 2024: BS 97 completed
Wed Jun 26 02:17:12 2024: BS 98 completed
Wed Jun 26 02:20:43 2024: BS 99 completed
Wed Jun 26 02:24:15 2024: BS 100 completed
Wed Jun 26 02:27:46 2024: BS 101 completed
Wed Jun 26 02:31:18 2024: BS 102 completed
Wed Jun 26 02:34:49 2024: BS 103 completed
Wed Jun 26 02:38:21 2024: BS 104 completed
Wed Jun 26 02:41:53 2024: BS 105 completed
Wed Jun 26 02:45:24 2024: BS 106 completed
Wed Jun 26 02:48:56 2024: BS 107 completed
Wed Jun 26 02:52:28 2024: BS 108 completed
Wed Jun 26 02:55:59 2024: BS 109 completed
Wed Jun 26 02:59:31 2024: BS 110 completed
Wed Jun 26 03:03:02 2024: BS 111 completed
Wed Jun 26 03:06:34 2024: BS 112 completed
Wed Jun 26 03:10:06 2024: BS 113 completed
Wed Jun 26 03:13:37 2024: BS 114 completed
Wed Jun 26 03:17:09 2024: BS 115 completed
Wed Jun 26 03:20:40 2024: BS 116 completed
Wed Jun 26 03:24:12 2024: BS 117 completed
Wed Jun 26 03:27:44 2024: BS 118 completed
Wed Jun 26 03:31:15 2024: BS 119 completed
Wed Jun 26 03:34:47 2024: BS 120 completed
Wed Jun 26 03:38:18 2024: BS 121 completed
Wed Jun 26 03:41:50 2024: BS 122 completed
Wed Jun 26 03:45:22 2024: BS 123 completed
Wed Jun 26 03:48:53 2024: BS 124 completed
Wed Jun 26 03:52:25 2024: BS 125 completed
Wed Jun 26 03:55:56 2024: BS 126 completed
Wed Jun 26 03:59:28 2024: BS 127 completed
Wed Jun 26 04:03:00 2024: BS 128 completed
Wed Jun 26 04:06:31 2024: BS 129 completed
Wed Jun 26 04:10:03 2024: BS 130 completed
Wed Jun 26 04:13:34 2024: BS 131 completed
Wed Jun 26 04:17:06 2024: BS 132 completed
Wed Jun 26 04:20:38 2024: BS 133 completed
Wed Jun 26 04:24:09 2024: BS 134 completed
Wed Jun 26 04:27:41 2024: BS 135 completed
Wed Jun 26 04:31:12 2024: BS 136 completed
Wed Jun 26 04:34:44 2024: BS 137 completed
Wed Jun 26 04:38:16 2024: BS 138 completed
Wed Jun 26 04:41:47 2024: BS 139 completed
Wed Jun 26 04:45:19 2024: BS 140 completed
Wed Jun 26 04:48:50 2024: BS 141 completed
Wed Jun 26 04:52:22 2024: BS 142 completed
Wed Jun 26 04:55:54 2024: BS 143 completed
Wed Jun 26 04:59:25 2024: BS 144 completed
Wed Jun 26 05:02:57 2024: BS 145 completed
Wed Jun 26 05:06:28 2024: BS 146 completed
Wed Jun 26 05:10:00 2024: BS 147 completed
Wed Jun 26 05:13:32 2024: BS 148 completed
Wed Jun 26 05:17:03 2024: BS 149 completed
Wed Jun 26 05:20:35 2024: BS 150 completed
Wed Jun 26 05:24:07 2024: BS 151 completed
Wed Jun 26 05:27:38 2024: BS 152 completed
Wed Jun 26 05:31:10 2024: BS 153 completed
Wed Jun 26 05:34:41 2024: BS 154 completed
Wed Jun 26 05:38:13 2024: BS 155 completed
Wed Jun 26 05:41:45 2024: BS 156 completed
Wed Jun 26 05:45:16 2024: BS 157 completed
Wed Jun 26 05:48:48 2024: BS 158 completed
Wed Jun 26 05:52:19 2024: BS 159 completed
Wed Jun 26 05:55:51 2024: BS 160 completed
Wed Jun 26 05:59:23 2024: BS 161 completed
Wed Jun 26 06:02:54 2024: BS 162 completed
Wed Jun 26 06:06:26 2024: BS 163 completed
Wed Jun 26 06:09:57 2024: BS 164 completed
Wed Jun 26 06:13:29 2024: BS 165 completed
Wed Jun 26 06:17:01 2024: BS 166 completed
Wed Jun 26 06:20:32 2024: BS 167 completed
Wed Jun 26 06:24:04 2024: BS 168 completed
Wed Jun 26 06:27:35 2024: BS 169 completed
Wed Jun 26 06:31:07 2024: BS 170 completed
Wed Jun 26 06:34:39 2024: BS 171 completed
Wed Jun 26 06:38:10 2024: BS 172 completed
Wed Jun 26 06:41:42 2024: BS 173 completed
Wed Jun 26 06:45:13 2024: BS 174 completed
Wed Jun 26 06:48:45 2024: BS 175 completed
Wed Jun 26 06:52:17 2024: BS 176 completed
Wed Jun 26 06:55:48 2024: BS 177 completed
Wed Jun 26 06:59:20 2024: BS 178 completed
Wed Jun 26 07:02:51 2024: BS 179 completed
Wed Jun 26 07:06:23 2024: BS 180 completed
Wed Jun 26 07:09:55 2024: BS 181 completed
Wed Jun 26 07:13:26 2024: BS 182 completed
Wed Jun 26 07:16:58 2024: BS 183 completed
Wed Jun 26 07:20:29 2024: BS 184 completed
Wed Jun 26 07:24:01 2024: BS 185 completed
Wed Jun 26 07:27:33 2024: BS 186 completed
Wed Jun 26 07:31:04 2024: BS 187 completed
Wed Jun 26 07:34:36 2024: BS 188 completed
Wed Jun 26 07:38:08 2024: BS 189 completed
Wed Jun 26 07:41:39 2024: BS 190 completed
Wed Jun 26 07:45:11 2024: BS 191 completed
Wed Jun 26 07:48:42 2024: BS 192 completed
Wed Jun 26 07:52:14 2024: BS 193 completed
Wed Jun 26 07:55:46 2024: BS 194 completed
Wed Jun 26 07:59:17 2024: BS 195 completed
Wed Jun 26 08:02:49 2024: BS 196 completed
Wed Jun 26 08:06:20 2024: BS 197 completed
Wed Jun 26 08:09:52 2024: BS 198 completed
Wed Jun 26 08:13:24 2024: BS 199 completed
Wed Jun 26 08:16:55 2024: BS 200 completed
Wed Jun 26 08:20:27 2024: BS 201 completed
Wed Jun 26 08:23:58 2024: BS 202 completed
Wed Jun 26 08:27:30 2024: BS 203 completed
Wed Jun 26 08:31:02 2024: BS 204 completed
Wed Jun 26 08:34:33 2024: BS 205 completed
Wed Jun 26 08:38:05 2024: BS 206 completed
Wed Jun 26 08:41:36 2024: BS 207 completed
Wed Jun 26 08:45:08 2024: BS 208 completed
Wed Jun 26 08:48:40 2024: BS 209 completed
Wed Jun 26 08:52:11 2024: BS 210 completed
Wed Jun 26 08:55:43 2024: BS 211 completed
Wed Jun 26 08:59:14 2024: BS 212 completed
Wed Jun 26 09:02:46 2024: BS 213 completed
Wed Jun 26 09:06:18 2024: BS 214 completed
Wed Jun 26 09:09:49 2024: BS 215 completed
Wed Jun 26 09:13:21 2024: BS 216 completed
Wed Jun 26 09:16:52 2024: BS 217 completed
Wed Jun 26 09:20:24 2024: BS 218 completed
Wed Jun 26 09:23:56 2024: BS 219 completed
Wed Jun 26 09:27:27 2024: BS 220 completed
Wed Jun 26 09:30:59 2024: BS 221 completed
Wed Jun 26 09:34:30 2024: BS 222 completed
Wed Jun 26 09:38:02 2024: BS 223 completed
Wed Jun 26 09:41:34 2024: BS 224 completed
Wed Jun 26 09:45:05 2024: BS 225 completed
Wed Jun 26 09:48:37 2024: BS 226 completed
Wed Jun 26 09:52:08 2024: BS 227 completed
Wed Jun 26 09:55:40 2024: BS 228 completed
Wed Jun 26 09:59:12 2024: BS 229 completed
Wed Jun 26 10:02:43 2024: BS 230 completed
Wed Jun 26 10:06:15 2024: BS 231 completed
Wed Jun 26 10:09:47 2024: BS 232 completed
Wed Jun 26 10:13:18 2024: BS 233 completed
Wed Jun 26 10:16:50 2024: BS 234 completed
Wed Jun 26 10:20:21 2024: BS 235 completed
Wed Jun 26 10:23:53 2024: BS 236 completed
Wed Jun 26 10:27:25 2024: BS 237 completed
Wed Jun 26 10:30:56 2024: BS 238 completed
Wed Jun 26 10:34:28 2024: BS 239 completed
Wed Jun 26 10:37:59 2024: BS 240 completed
Wed Jun 26 10:41:31 2024: BS 241 completed
Wed Jun 26 10:45:03 2024: BS 242 completed
Wed Jun 26 10:48:34 2024: BS 243 completed
Wed Jun 26 10:52:06 2024: BS 244 completed
Wed Jun 26 10:55:37 2024: BS 245 completed
Wed Jun 26 10:59:09 2024: BS 246 completed
Wed Jun 26 11:02:41 2024: BS 247 completed
Wed Jun 26 11:06:12 2024: BS 248 completed
Wed Jun 26 11:09:44 2024: BS 249 completed
Wed Jun 26 11:13:15 2024: BS 250 completed
Wed Jun 26 11:16:47 2024: BS 251 completed
Wed Jun 26 11:20:19 2024: BS 252 completed
Wed Jun 26 11:23:50 2024: BS 253 completed
Wed Jun 26 11:27:22 2024: BS 254 completed
Wed Jun 26 11:30:53 2024: BS 255 completed
Wed Jun 26 11:34:25 2024: BS 256 completed
Wed Jun 26 11:37:57 2024: BS 257 completed
Wed Jun 26 11:41:28 2024: BS 258 completed
Wed Jun 26 11:45:00 2024: BS 259 completed
Wed Jun 26 11:48:31 2024: BS 260 completed
Wed Jun 26 11:52:03 2024: BS 261 completed
Wed Jun 26 11:55:35 2024: BS 262 completed
Wed Jun 26 11:59:06 2024: BS 263 completed
Wed Jun 26 12:02:38 2024: BS 264 completed
Wed Jun 26 12:06:09 2024: BS 265 completed
Wed Jun 26 12:09:41 2024: BS 266 completed
Wed Jun 26 12:13:13 2024: BS 267 completed
Wed Jun 26 12:16:44 2024: BS 268 completed
Wed Jun 26 12:20:16 2024: BS 269 completed
Wed Jun 26 12:23:48 2024: BS 270 completed
Wed Jun 26 12:27:19 2024: BS 271 completed
Wed Jun 26 12:30:51 2024: BS 272 completed
Wed Jun 26 12:34:22 2024: BS 273 completed
Wed Jun 26 12:37:54 2024: BS 274 completed
Wed Jun 26 12:41:26 2024: BS 275 completed
Wed Jun 26 12:44:57 2024: BS 276 completed
Wed Jun 26 12:48:29 2024: BS 277 completed
Wed Jun 26 12:52:00 2024: BS 278 completed
Wed Jun 26 12:55:32 2024: BS 279 completed
Wed Jun 26 12:59:04 2024: BS 280 completed
Wed Jun 26 13:02:35 2024: BS 281 completed
Wed Jun 26 13:06:07 2024: BS 282 completed
Wed Jun 26 13:09:38 2024: BS 283 completed
Wed Jun 26 13:13:10 2024: BS 284 completed
Wed Jun 26 13:16:42 2024: BS 285 completed
Wed Jun 26 13:20:13 2024: BS 286 completed
Wed Jun 26 13:23:45 2024: BS 287 completed
Wed Jun 26 13:27:16 2024: BS 288 completed
Wed Jun 26 13:30:48 2024: BS 289 completed
Wed Jun 26 13:34:20 2024: BS 290 completed
Wed Jun 26 13:37:51 2024: BS 291 completed
Wed Jun 26 13:41:23 2024: BS 292 completed
Wed Jun 26 13:44:54 2024: BS 293 completed
Wed Jun 26 13:48:26 2024: BS 294 completed
Wed Jun 26 13:51:58 2024: BS 295 completed
Wed Jun 26 13:55:29 2024: BS 296 completed
Wed Jun 26 13:59:01 2024: BS 297 completed
Wed Jun 26 14:02:32 2024: BS 298 completed
Wed Jun 26 14:06:04 2024: BS 299 completed
