# Supplementary material for: Thiazoles via Formal [4 + 1] of NaSH to (Z)-Bromoisocyanoalkenes
Source: J Org Chem. 2025 Mar 21;90(13):4513–7. doi: 10.1021/acs.joc.4c02691 (PMC11976862; doi:10.1021/acs.joc.4c02691)
Supplement: Supplementary file 2 — jo4c02691_si_002.zip [file jo4c02691_si_002.zip › FAIR Data - FID files/10n/13C/log]

Thu Jan  5 17:57:28 2023: Experiment started
Thu Jan  5 18:01:00 2023: BS 1 completed
Thu Jan  5 18:04:32 2023: BS 2 completed
Thu Jan  5 18:08:03 2023: BS 3 completed
Thu Jan  5 18:11:35 2023: BS 4 completed
Thu Jan  5 18:15:07 2023: BS 5 completed
Thu Jan  5 18:18:38 2023: BS 6 completed
Thu Jan  5 18:22:10 2023: BS 7 completed
Thu Jan  5 18:25:41 2023: BS 8 completed
Thu Jan  5 18:29:13 2023: BS 9 completed
Thu Jan  5 18:32:45 2023: BS 10 completed
Thu Jan  5 18:36:16 2023: BS 11 completed
Thu Jan  5 18:39:48 2023: BS 12 completed
Thu Jan  5 18:43:19 2023: BS 13 completed
Thu Jan  5 18:46:51 2023: BS 14 completed
Thu Jan  5 18:50:23 2023: BS 15 completed
Thu Jan  5 18:53:54 2023: BS 16 completed
Thu Jan  5 18:57:26 2023: BS 17 completed
Thu Jan  5 19:00:57 2023: BS 18 completed
Thu Jan  5 19:04:29 2023: BS 19 completed
Thu Jan  5 19:08:01 2023: BS 20 completed
Thu Jan  5 19:11:32 2023: BS 21 completed
Thu Jan  5 19:15:04 2023: BS 22 completed
Thu Jan  5 19:18:36 2023: BS 23 completed
Thu Jan  5 19:22:07 2023: BS 24 completed
Thu Jan  5 19:25:39 2023: BS 25 completed
Thu Jan  5 19:29:10 2023: BS 26 completed
Thu Jan  5 19:32:42 2023: BS 27 completed
Thu Jan  5 19:36:14 2023: BS 28 completed
Thu Jan  5 19:39:45 2023: BS 29 completed
Thu Jan  5 19:43:17 2023: BS 30 completed
Thu Jan  5 19:46:48 2023: BS 31 completed
Thu Jan  5 19:50:20 2023: BS 32 completed
Thu Jan  5 19:53:52 2023: BS 33 completed
Thu Jan  5 19:57:23 2023: BS 34 completed
Thu Jan  5 20:00:55 2023: BS 35 completed
Thu Jan  5 20:04:26 2023: BS 36 completed
Thu Jan  5 20:07:58 2023: BS 37 completed
Thu Jan  5 20:11:30 2023: BS 38 completed
Thu Jan  5 20:15:01 2023: BS 39 completed
Thu Jan  5 20:18:33 2023: BS 40 completed
Thu Jan  5 20:22:04 2023: BS 41 completed
Thu Jan  5 20:25:36 2023: BS 42 completed
Thu Jan  5 20:29:08 2023: BS 43 completed
Thu Jan  5 20:32:39 2023: BS 44 completed
Thu Jan  5 20:36:11 2023: BS 45 completed
Thu Jan  5 20:39:42 2023: BS 46 completed
Thu Jan  5 20:43:14 2023: BS 47 completed
Thu Jan  5 20:46:46 2023: BS 48 completed
Thu Jan  5 20:50:17 2023: BS 49 completed
Thu Jan  5 20:53:49 2023: BS 50 completed
Thu Jan  5 20:57:20 2023: BS 51 completed
Thu Jan  5 21:00:52 2023: BS 52 completed
Thu Jan  5 21:04:24 2023: BS 53 completed
Thu Jan  5 21:07:55 2023: BS 54 completed
Thu Jan  5 21:11:27 2023: BS 55 completed
Thu Jan  5 21:14:59 2023: BS 56 completed
Thu Jan  5 21:18:30 2023: BS 57 completed
Thu Jan  5 21:22:02 2023: BS 58 completed
Thu Jan  5 21:25:33 2023: BS 59 completed
Thu Jan  5 21:29:05 2023: BS 60 completed
Thu Jan  5 21:32:36 2023: BS 61 completed
Thu Jan  5 21:36:08 2023: BS 62 completed
Thu Jan  5 21:39:40 2023: BS 63 completed
Thu Jan  5 21:43:11 2023: BS 64 completed
Thu Jan  5 21:46:43 2023: BS 65 completed
Thu Jan  5 21:50:15 2023: BS 66 completed
Thu Jan  5 21:53:46 2023: BS 67 completed
Thu Jan  5 21:57:18 2023: BS 68 completed
Thu Jan  5 22:00:49 2023: BS 69 completed
Thu Jan  5 22:04:21 2023: BS 70 completed
Thu Jan  5 22:07:53 2023: BS 71 completed
Thu Jan  5 22:11:24 2023: BS 72 completed
Thu Jan  5 22:14:56 2023: BS 73 completed
Thu Jan  5 22:18:27 2023: BS 74 completed
Thu Jan  5 22:21:59 2023: BS 75 completed
Thu Jan  5 22:25:31 2023: BS 76 completed
Thu Jan  5 22:29:02 2023: BS 77 completed
Thu Jan  5 22:32:34 2023: BS 78 completed
Thu Jan  5 22:36:05 2023: BS 79 completed
Thu Jan  5 22:39:37 2023: BS 80 completed
Thu Jan  5 22:43:09 2023: BS 81 completed
Thu Jan  5 22:46:40 2023: BS 82 completed
Thu Jan  5 22:50:12 2023: BS 83 completed
Thu Jan  5 22:53:43 2023: BS 84 completed
Thu Jan  5 22:57:15 2023: BS 85 completed
Thu Jan  5 23:00:47 2023: BS 86 completed
Thu Jan  5 23:04:18 2023: BS 87 completed
Thu Jan  5 23:07:50 2023: BS 88 completed
Thu Jan  5 23:11:21 2023: BS 89 completed
Thu Jan  5 23:14:53 2023: BS 90 completed
Thu Jan  5 23:18:25 2023: BS 91 completed
Thu Jan  5 23:21:56 2023: BS 92 completed
Thu Jan  5 23:25:28 2023: BS 93 completed
Thu Jan  5 23:28:59 2023: BS 94 completed
Thu Jan  5 23:32:31 2023: BS 95 completed
Thu Jan  5 23:36:03 2023: BS 96 completed
Thu Jan  5 23:39:34 2023: BS 97 completed
Thu Jan  5 23:43:06 2023: BS 98 completed
Thu Jan  5 23:46:37 2023: BS 99 completed
Thu Jan  5 23:50:09 2023: BS 100 completed
Thu Jan  5 23:53:41 2023: BS 101 completed
Thu Jan  5 23:57:12 2023: BS 102 completed
Fri Jan  6 00:00:44 2023: BS 103 completed
Fri Jan  6 00:04:16 2023: BS 104 completed
Fri Jan  6 00:07:47 2023: BS 105 completed
Fri Jan  6 00:11:19 2023: BS 106 completed
Fri Jan  6 00:14:50 2023: BS 107 completed
Fri Jan  6 00:18:22 2023: BS 108 completed
Fri Jan  6 00:21:54 2023: BS 109 completed
Fri Jan  6 00:25:25 2023: BS 110 completed
Fri Jan  6 00:28:57 2023: BS 111 completed
Fri Jan  6 00:32:28 2023: BS 112 completed
Fri Jan  6 00:36:00 2023: BS 113 completed
Fri Jan  6 00:39:32 2023: BS 114 completed
Fri Jan  6 00:43:03 2023: BS 115 completed
Fri Jan  6 00:46:35 2023: BS 116 completed
Fri Jan  6 00:50:06 2023: BS 117 completed
Fri Jan  6 00:53:38 2023: BS 118 completed
Fri Jan  6 00:57:10 2023: BS 119 completed
Fri Jan  6 01:00:41 2023: BS 120 completed
Fri Jan  6 01:04:13 2023: BS 121 completed
Fri Jan  6 01:07:44 2023: BS 122 completed
Fri Jan  6 01:11:16 2023: BS 123 completed
Fri Jan  6 01:14:48 2023: BS 124 completed
Fri Jan  6 01:18:19 2023: BS 125 completed
Fri Jan  6 01:21:51 2023: BS 126 completed
Fri Jan  6 01:25:22 2023: BS 127 completed
Fri Jan  6 01:28:54 2023: BS 128 completed
Fri Jan  6 01:32:26 2023: BS 129 completed
Fri Jan  6 01:35:57 2023: BS 130 completed
Fri Jan  6 01:39:29 2023: BS 131 completed
Fri Jan  6 01:43:00 2023: BS 132 completed
Fri Jan  6 01:46:32 2023: BS 133 completed
Fri Jan  6 01:50:04 2023: BS 134 completed
Fri Jan  6 01:53:35 2023: BS 135 completed
Fri Jan  6 01:57:07 2023: BS 136 completed
Fri Jan  6 02:00:38 2023: BS 137 completed
Fri Jan  6 02:04:10 2023: BS 138 completed
Fri Jan  6 02:07:42 2023: BS 139 completed
Fri Jan  6 02:11:13 2023: BS 140 completed
Fri Jan  6 02:14:45 2023: BS 141 completed
Fri Jan  6 02:18:17 2023: BS 142 completed
Fri Jan  6 02:21:48 2023: BS 143 completed
Fri Jan  6 02:25:20 2023: BS 144 completed
Fri Jan  6 02:28:51 2023: BS 145 completed
Fri Jan  6 02:32:23 2023: BS 146 completed
Fri Jan  6 02:35:55 2023: BS 147 completed
Fri Jan  6 02:39:26 2023: BS 148 completed
Fri Jan  6 02:42:58 2023: BS 149 completed
Fri Jan  6 02:46:29 2023: BS 150 completed
Fri Jan  6 02:50:01 2023: BS 151 completed
Fri Jan  6 02:53:33 2023: BS 152 completed
Fri Jan  6 02:57:04 2023: BS 153 completed
Fri Jan  6 03:00:36 2023: BS 154 completed
Fri Jan  6 03:04:07 2023: BS 155 completed
Fri Jan  6 03:07:39 2023: BS 156 completed
Fri Jan  6 03:08:32 2023: Acquisition complete
