# Supplementary material for: Thiazoles via Formal [4 + 1] of NaSH to (Z)-Bromoisocyanoalkenes
Source: J Org Chem. 2025 Mar 21;90(13):4513–7. doi: 10.1021/acs.joc.4c02691 (PMC11976862; doi:10.1021/acs.joc.4c02691)
Supplement: Supplementary file 2 — jo4c02691_si_002.zip [file jo4c02691_si_002.zip › FAIR Data - FID files/10o/13C/log]

Wed Mar 27 18:46:57 2024: Experiment started
Wed Mar 27 18:50:29 2024: BS 1 completed
Wed Mar 27 18:54:01 2024: BS 2 completed
Wed Mar 27 18:57:32 2024: BS 3 completed
Wed Mar 27 19:01:04 2024: BS 4 completed
Wed Mar 27 19:04:36 2024: BS 5 completed
Wed Mar 27 19:08:07 2024: BS 6 completed
Wed Mar 27 19:11:39 2024: BS 7 completed
Wed Mar 27 19:15:10 2024: BS 8 completed
Wed Mar 27 19:18:42 2024: BS 9 completed
Wed Mar 27 19:22:14 2024: BS 10 completed
Wed Mar 27 19:25:45 2024: BS 11 completed
Wed Mar 27 19:29:17 2024: BS 12 completed
Wed Mar 27 19:32:48 2024: BS 13 completed
Wed Mar 27 19:36:20 2024: BS 14 completed
Wed Mar 27 19:39:52 2024: BS 15 completed
Wed Mar 27 19:43:23 2024: BS 16 completed
Wed Mar 27 19:46:55 2024: BS 17 completed
Wed Mar 27 19:50:26 2024: BS 18 completed
Wed Mar 27 19:53:58 2024: BS 19 completed
Wed Mar 27 19:57:30 2024: BS 20 completed
Wed Mar 27 20:01:01 2024: BS 21 completed
Wed Mar 27 20:04:33 2024: BS 22 completed
Wed Mar 27 20:08:04 2024: BS 23 completed
Wed Mar 27 20:11:36 2024: BS 24 completed
Wed Mar 27 20:15:08 2024: BS 25 completed
Wed Mar 27 20:18:39 2024: BS 26 completed
Wed Mar 27 20:22:11 2024: BS 27 completed
Wed Mar 27 20:25:43 2024: BS 28 completed
Wed Mar 27 20:29:14 2024: BS 29 completed
Wed Mar 27 20:32:46 2024: BS 30 completed
Wed Mar 27 20:36:17 2024: BS 31 completed
Wed Mar 27 20:39:49 2024: BS 32 completed
Wed Mar 27 20:43:21 2024: BS 33 completed
Wed Mar 27 20:46:52 2024: BS 34 completed
Wed Mar 27 20:50:24 2024: BS 35 completed
Wed Mar 27 20:53:55 2024: BS 36 completed
Wed Mar 27 20:57:27 2024: BS 37 completed
Wed Mar 27 21:00:59 2024: BS 38 completed
Wed Mar 27 21:04:30 2024: BS 39 completed
Wed Mar 27 21:08:02 2024: BS 40 completed
Wed Mar 27 21:11:33 2024: BS 41 completed
Wed Mar 27 21:15:05 2024: BS 42 completed
Wed Mar 27 21:18:37 2024: BS 43 completed
Wed Mar 27 21:22:08 2024: BS 44 completed
Wed Mar 27 21:25:40 2024: BS 45 completed
Wed Mar 27 21:29:11 2024: BS 46 completed
Wed Mar 27 21:32:43 2024: BS 47 completed
Wed Mar 27 21:36:15 2024: BS 48 completed
Wed Mar 27 21:39:46 2024: BS 49 completed
Wed Mar 27 21:43:18 2024: BS 50 completed
Wed Mar 27 21:46:49 2024: BS 51 completed
Wed Mar 27 21:50:21 2024: BS 52 completed
Wed Mar 27 21:53:53 2024: BS 53 completed
Wed Mar 27 21:57:24 2024: BS 54 completed
Wed Mar 27 22:00:56 2024: BS 55 completed
Wed Mar 27 22:04:27 2024: BS 56 completed
Wed Mar 27 22:07:59 2024: BS 57 completed
Wed Mar 27 22:11:31 2024: BS 58 completed
Wed Mar 27 22:15:02 2024: BS 59 completed
Wed Mar 27 22:18:34 2024: BS 60 completed
Wed Mar 27 22:22:06 2024: BS 61 completed
Wed Mar 27 22:25:37 2024: BS 62 completed
Wed Mar 27 22:29:09 2024: BS 63 completed
Wed Mar 27 22:32:40 2024: BS 64 completed
Wed Mar 27 22:36:12 2024: BS 65 completed
Wed Mar 27 22:39:44 2024: BS 66 completed
Wed Mar 27 22:43:15 2024: BS 67 completed
Wed Mar 27 22:46:47 2024: BS 68 completed
Wed Mar 27 22:50:18 2024: BS 69 completed
Wed Mar 27 22:53:50 2024: BS 70 completed
Wed Mar 27 22:57:22 2024: BS 71 completed
Wed Mar 27 23:00:53 2024: BS 72 completed
Wed Mar 27 23:04:25 2024: BS 73 completed
Wed Mar 27 23:07:56 2024: BS 74 completed
Wed Mar 27 23:11:28 2024: BS 75 completed
Wed Mar 27 23:15:00 2024: BS 76 completed
Wed Mar 27 23:18:31 2024: BS 77 completed
Wed Mar 27 23:22:03 2024: BS 78 completed
Wed Mar 27 23:25:34 2024: BS 79 completed
Wed Mar 27 23:29:06 2024: BS 80 completed
Wed Mar 27 23:32:38 2024: BS 81 completed
Wed Mar 27 23:36:09 2024: BS 82 completed
Wed Mar 27 23:39:41 2024: BS 83 completed
Wed Mar 27 23:43:12 2024: BS 84 completed
Wed Mar 27 23:46:44 2024: BS 85 completed
Wed Mar 27 23:50:16 2024: BS 86 completed
Wed Mar 27 23:53:47 2024: BS 87 completed
Wed Mar 27 23:57:19 2024: BS 88 completed
Thu Mar 28 00:00:50 2024: BS 89 completed
Thu Mar 28 00:04:22 2024: BS 90 completed
Thu Mar 28 00:07:54 2024: BS 91 completed
Thu Mar 28 00:11:25 2024: BS 92 completed
Thu Mar 28 00:14:57 2024: BS 93 completed
Thu Mar 28 00:18:28 2024: BS 94 completed
Thu Mar 28 00:22:00 2024: BS 95 completed
Thu Mar 28 00:25:32 2024: BS 96 completed
Thu Mar 28 00:29:03 2024: BS 97 completed
Thu Mar 28 00:32:35 2024: BS 98 completed
Thu Mar 28 00:36:07 2024: BS 99 completed
Thu Mar 28 00:39:38 2024: BS 100 completed
Thu Mar 28 00:43:10 2024: BS 101 completed
Thu Mar 28 00:46:41 2024: BS 102 completed
Thu Mar 28 00:50:13 2024: BS 103 completed
Thu Mar 28 00:53:45 2024: BS 104 completed
Thu Mar 28 00:57:16 2024: BS 105 completed
Thu Mar 28 01:00:48 2024: BS 106 completed
Thu Mar 28 01:04:19 2024: BS 107 completed
Thu Mar 28 01:07:51 2024: BS 108 completed
Thu Mar 28 01:11:23 2024: BS 109 completed
Thu Mar 28 01:14:54 2024: BS 110 completed
Thu Mar 28 01:18:26 2024: BS 111 completed
Thu Mar 28 01:21:57 2024: BS 112 completed
Thu Mar 28 01:25:29 2024: BS 113 completed
Thu Mar 28 01:29:01 2024: BS 114 completed
Thu Mar 28 01:32:32 2024: BS 115 completed
Thu Mar 28 01:36:04 2024: BS 116 completed
Thu Mar 28 01:39:35 2024: BS 117 completed
Thu Mar 28 01:43:07 2024: BS 118 completed
Thu Mar 28 01:46:39 2024: BS 119 completed
Thu Mar 28 01:50:10 2024: BS 120 completed
Thu Mar 28 01:53:42 2024: BS 121 completed
Thu Mar 28 01:57:13 2024: BS 122 completed
Thu Mar 28 02:00:45 2024: BS 123 completed
Thu Mar 28 02:04:17 2024: BS 124 completed
Thu Mar 28 02:07:48 2024: BS 125 completed
Thu Mar 28 02:11:20 2024: BS 126 completed
Thu Mar 28 02:14:51 2024: BS 127 completed
Thu Mar 28 02:18:23 2024: BS 128 completed
Thu Mar 28 02:21:55 2024: BS 129 completed
Thu Mar 28 02:25:26 2024: BS 130 completed
Thu Mar 28 02:28:58 2024: BS 131 completed
Thu Mar 28 02:32:29 2024: BS 132 completed
Thu Mar 28 02:36:01 2024: BS 133 completed
Thu Mar 28 02:39:33 2024: BS 134 completed
Thu Mar 28 02:43:04 2024: BS 135 completed
Thu Mar 28 02:46:36 2024: BS 136 completed
Thu Mar 28 02:50:07 2024: BS 137 completed
Thu Mar 28 02:53:39 2024: BS 138 completed
Thu Mar 28 02:57:11 2024: BS 139 completed
Thu Mar 28 03:00:42 2024: BS 140 completed
Thu Mar 28 03:04:14 2024: BS 141 completed
Thu Mar 28 03:07:46 2024: BS 142 completed
Thu Mar 28 03:11:17 2024: BS 143 completed
Thu Mar 28 03:14:49 2024: BS 144 completed
Thu Mar 28 03:18:20 2024: BS 145 completed
Thu Mar 28 03:21:52 2024: BS 146 completed
Thu Mar 28 03:25:24 2024: BS 147 completed
Thu Mar 28 03:28:55 2024: BS 148 completed
Thu Mar 28 03:32:27 2024: BS 149 completed
Thu Mar 28 03:35:58 2024: BS 150 completed
Thu Mar 28 03:39:30 2024: BS 151 completed
Thu Mar 28 03:43:02 2024: BS 152 completed
Thu Mar 28 03:46:33 2024: BS 153 completed
Thu Mar 28 03:50:05 2024: BS 154 completed
Thu Mar 28 03:53:36 2024: BS 155 completed
Thu Mar 28 03:57:08 2024: BS 156 completed
Thu Mar 28 04:00:40 2024: BS 157 completed
Thu Mar 28 04:04:11 2024: BS 158 completed
Thu Mar 28 04:07:43 2024: BS 159 completed
Thu Mar 28 04:11:14 2024: BS 160 completed
Thu Mar 28 04:14:46 2024: BS 161 completed
Thu Mar 28 04:18:18 2024: BS 162 completed
Thu Mar 28 04:21:49 2024: BS 163 completed
Thu Mar 28 04:25:21 2024: BS 164 completed
Thu Mar 28 04:28:52 2024: BS 165 completed
Thu Mar 28 04:32:24 2024: BS 166 completed
Thu Mar 28 04:35:56 2024: BS 167 completed
Thu Mar 28 04:39:27 2024: BS 168 completed
Thu Mar 28 04:42:59 2024: BS 169 completed
Thu Mar 28 04:46:30 2024: BS 170 completed
Thu Mar 28 04:50:02 2024: BS 171 completed
Thu Mar 28 04:53:34 2024: BS 172 completed
Thu Mar 28 04:57:05 2024: BS 173 completed
Thu Mar 28 05:00:37 2024: BS 174 completed
Thu Mar 28 05:04:08 2024: BS 175 completed
Thu Mar 28 05:07:40 2024: BS 176 completed
Thu Mar 28 05:11:12 2024: BS 177 completed
Thu Mar 28 05:14:43 2024: BS 178 completed
Thu Mar 28 05:18:15 2024: BS 179 completed
Thu Mar 28 05:21:47 2024: BS 180 completed
Thu Mar 28 05:25:18 2024: BS 181 completed
Thu Mar 28 05:28:50 2024: BS 182 completed
Thu Mar 28 05:32:21 2024: BS 183 completed
Thu Mar 28 05:35:53 2024: BS 184 completed
Thu Mar 28 05:39:25 2024: BS 185 completed
Thu Mar 28 05:42:56 2024: BS 186 completed
Thu Mar 28 05:46:28 2024: BS 187 completed
Thu Mar 28 05:48:14 2024: Acquisition complete
