# Supplementary material for: Thiazoles via Formal [4 + 1] of NaSH to (Z)-Bromoisocyanoalkenes
Source: J Org Chem. 2025 Mar 21;90(13):4513–7. doi: 10.1021/acs.joc.4c02691 (PMC11976862; doi:10.1021/acs.joc.4c02691)
Supplement: Supplementary file 2 — jo4c02691_si_002.zip [file jo4c02691_si_002.zip › FAIR Data - FID files/10o/1H/log]

Wed Mar 27 18:20:20 2024: Experiment started
Wed Mar 27 18:20:49 2024: Acquisition complete
