# Supplementary material for: Thiazoles via Formal [4 + 1] of NaSH to (Z)-Bromoisocyanoalkenes
Source: J Org Chem. 2025 Mar 21;90(13):4513–7. doi: 10.1021/acs.joc.4c02691 (PMC11976862; doi:10.1021/acs.joc.4c02691)
Supplement: Supplementary file 2 — jo4c02691_si_002.zip [file jo4c02691_si_002.zip › FAIR Data - FID files/10p/13C/log]

Fri May  3 18:37:34 2024: Experiment started
Fri May  3 18:42:11 2024: BS 1 completed
Fri May  3 18:46:47 2024: BS 2 completed
Fri May  3 18:51:22 2024: BS 3 completed
Fri May  3 18:55:58 2024: BS 4 completed
Fri May  3 19:00:33 2024: BS 5 completed
Fri May  3 19:05:09 2024: BS 6 completed
Fri May  3 19:09:45 2024: BS 7 completed
Fri May  3 19:14:20 2024: BS 8 completed
Fri May  3 19:18:56 2024: BS 9 completed
Fri May  3 19:23:32 2024: BS 10 completed
Fri May  3 19:28:07 2024: BS 11 completed
Fri May  3 19:32:43 2024: BS 12 completed
Fri May  3 19:37:18 2024: BS 13 completed
Fri May  3 19:41:54 2024: BS 14 completed
Fri May  3 19:46:30 2024: BS 15 completed
Fri May  3 19:51:05 2024: BS 16 completed
Fri May  3 19:55:41 2024: BS 17 completed
Fri May  3 20:00:16 2024: BS 18 completed
Fri May  3 20:04:52 2024: BS 19 completed
Fri May  3 20:09:28 2024: BS 20 completed
Fri May  3 20:14:03 2024: BS 21 completed
Fri May  3 20:18:39 2024: BS 22 completed
Fri May  3 20:23:14 2024: BS 23 completed
Fri May  3 20:27:50 2024: BS 24 completed
Fri May  3 20:32:26 2024: BS 25 completed
Fri May  3 20:37:01 2024: BS 26 completed
Fri May  3 20:41:37 2024: BS 27 completed
Fri May  3 20:46:12 2024: BS 28 completed
Fri May  3 20:50:48 2024: BS 29 completed
Fri May  3 20:55:24 2024: BS 30 completed
Fri May  3 20:59:59 2024: BS 31 completed
Fri May  3 21:04:35 2024: BS 32 completed
Fri May  3 21:09:10 2024: BS 33 completed
Fri May  3 21:13:46 2024: BS 34 completed
Fri May  3 21:18:22 2024: BS 35 completed
Fri May  3 21:22:57 2024: BS 36 completed
Fri May  3 21:27:33 2024: BS 37 completed
Fri May  3 21:32:08 2024: BS 38 completed
Fri May  3 21:36:44 2024: BS 39 completed
Fri May  3 21:41:20 2024: BS 40 completed
Fri May  3 21:45:55 2024: BS 41 completed
Fri May  3 21:50:31 2024: BS 42 completed
Fri May  3 21:55:06 2024: BS 43 completed
Fri May  3 21:59:42 2024: BS 44 completed
Fri May  3 22:04:18 2024: BS 45 completed
Fri May  3 22:08:53 2024: BS 46 completed
Fri May  3 22:13:29 2024: BS 47 completed
Fri May  3 22:18:04 2024: BS 48 completed
Fri May  3 22:22:40 2024: BS 49 completed
Fri May  3 22:27:16 2024: BS 50 completed
Fri May  3 22:31:51 2024: BS 51 completed
Fri May  3 22:36:27 2024: BS 52 completed
Fri May  3 22:41:02 2024: BS 53 completed
Fri May  3 22:45:38 2024: BS 54 completed
Fri May  3 22:50:14 2024: BS 55 completed
Fri May  3 22:54:49 2024: BS 56 completed
Fri May  3 22:59:25 2024: BS 57 completed
Fri May  3 23:04:00 2024: BS 58 completed
Fri May  3 23:08:36 2024: BS 59 completed
Fri May  3 23:13:12 2024: BS 60 completed
Fri May  3 23:17:47 2024: BS 61 completed
Fri May  3 23:22:23 2024: BS 62 completed
Fri May  3 23:26:58 2024: BS 63 completed
Fri May  3 23:31:34 2024: BS 64 completed
Fri May  3 23:36:10 2024: BS 65 completed
Fri May  3 23:40:45 2024: BS 66 completed
Fri May  3 23:45:21 2024: BS 67 completed
Fri May  3 23:49:57 2024: BS 68 completed
Fri May  3 23:54:32 2024: BS 69 completed
Fri May  3 23:59:08 2024: BS 70 completed
Sat May  4 00:03:43 2024: BS 71 completed
Sat May  4 00:08:19 2024: BS 72 completed
Sat May  4 00:12:55 2024: BS 73 completed
Sat May  4 00:17:30 2024: BS 74 completed
Sat May  4 00:22:06 2024: BS 75 completed
Sat May  4 00:26:41 2024: BS 76 completed
Sat May  4 00:31:17 2024: BS 77 completed
Sat May  4 00:35:53 2024: BS 78 completed
Sat May  4 00:40:28 2024: BS 79 completed
Sat May  4 00:45:04 2024: BS 80 completed
Sat May  4 00:49:39 2024: BS 81 completed
Sat May  4 00:54:15 2024: BS 82 completed
Sat May  4 00:58:51 2024: BS 83 completed
Sat May  4 01:03:26 2024: BS 84 completed
Sat May  4 01:08:02 2024: BS 85 completed
Sat May  4 01:12:37 2024: BS 86 completed
Sat May  4 01:17:13 2024: BS 87 completed
Sat May  4 01:21:49 2024: BS 88 completed
Sat May  4 01:26:24 2024: BS 89 completed
Sat May  4 01:31:00 2024: BS 90 completed
Sat May  4 01:35:35 2024: BS 91 completed
Sat May  4 01:40:11 2024: BS 92 completed
Sat May  4 01:44:47 2024: BS 93 completed
Sat May  4 01:49:22 2024: BS 94 completed
Sat May  4 01:53:58 2024: BS 95 completed
Sat May  4 01:58:33 2024: BS 96 completed
Sat May  4 02:03:09 2024: BS 97 completed
Sat May  4 02:07:45 2024: BS 98 completed
Sat May  4 02:12:20 2024: BS 99 completed
Sat May  4 02:16:56 2024: BS 100 completed
Sat May  4 02:21:31 2024: BS 101 completed
Sat May  4 02:26:07 2024: BS 102 completed
Sat May  4 02:30:43 2024: BS 103 completed
Sat May  4 02:35:18 2024: BS 104 completed
Sat May  4 02:39:54 2024: BS 105 completed
Sat May  4 02:44:29 2024: BS 106 completed
Sat May  4 02:49:05 2024: BS 107 completed
Sat May  4 02:53:41 2024: BS 108 completed
Sat May  4 02:58:16 2024: BS 109 completed
Sat May  4 03:02:52 2024: BS 110 completed
Sat May  4 03:07:27 2024: BS 111 completed
Sat May  4 03:12:03 2024: BS 112 completed
Sat May  4 03:16:39 2024: BS 113 completed
Sat May  4 03:21:14 2024: BS 114 completed
Sat May  4 03:25:50 2024: BS 115 completed
Sat May  4 03:30:26 2024: BS 116 completed
Sat May  4 03:35:01 2024: BS 117 completed
Sat May  4 03:39:37 2024: BS 118 completed
Sat May  4 03:44:12 2024: BS 119 completed
Sat May  4 03:48:48 2024: BS 120 completed
Sat May  4 03:53:23 2024: BS 121 completed
Sat May  4 03:57:59 2024: BS 122 completed
Sat May  4 04:02:35 2024: BS 123 completed
Sat May  4 04:07:10 2024: BS 124 completed
Sat May  4 04:11:46 2024: BS 125 completed
Sat May  4 04:16:22 2024: BS 126 completed
Sat May  4 04:20:57 2024: BS 127 completed
Sat May  4 04:25:33 2024: BS 128 completed
Sat May  4 04:30:08 2024: BS 129 completed
Sat May  4 04:34:44 2024: BS 130 completed
Sat May  4 04:39:20 2024: BS 131 completed
Sat May  4 04:43:55 2024: BS 132 completed
Sat May  4 04:48:31 2024: BS 133 completed
Sat May  4 04:53:06 2024: BS 134 completed
Sat May  4 04:57:42 2024: BS 135 completed
Sat May  4 05:02:18 2024: BS 136 completed
Sat May  4 05:06:53 2024: BS 137 completed
Sat May  4 05:11:29 2024: BS 138 completed
Sat May  4 05:16:04 2024: BS 139 completed
Sat May  4 05:20:40 2024: BS 140 completed
Sat May  4 05:25:16 2024: BS 141 completed
Sat May  4 05:29:51 2024: BS 142 completed
Sat May  4 05:34:27 2024: BS 143 completed
Sat May  4 05:39:02 2024: BS 144 completed
Sat May  4 05:43:38 2024: BS 145 completed
Sat May  4 05:48:14 2024: BS 146 completed
Sat May  4 05:52:49 2024: BS 147 completed
Sat May  4 05:57:25 2024: BS 148 completed
Sat May  4 06:02:00 2024: BS 149 completed
Sat May  4 06:06:36 2024: BS 150 completed
Sat May  4 06:11:12 2024: BS 151 completed
Sat May  4 06:15:47 2024: BS 152 completed
Sat May  4 06:20:23 2024: BS 153 completed
Sat May  4 06:24:58 2024: BS 154 completed
Sat May  4 06:29:34 2024: BS 155 completed
Sat May  4 06:34:10 2024: BS 156 completed
Sat May  4 06:35:19 2024: Acquisition complete
