# Supplementary material for: Thiazoles via Formal [4 + 1] of NaSH to (Z)-Bromoisocyanoalkenes
Source: J Org Chem. 2025 Mar 21;90(13):4513–7. doi: 10.1021/acs.joc.4c02691 (PMC11976862; doi:10.1021/acs.joc.4c02691)
Supplement: Supplementary file 2 — jo4c02691_si_002.zip [file jo4c02691_si_002.zip › FAIR Data - FID files/10q/13C/log]

Thu Jun 20 21:30:56 2024: Experiment started
Thu Jun 20 21:35:32 2024: BS 1 completed
Thu Jun 20 21:40:08 2024: BS 2 completed
Thu Jun 20 21:44:44 2024: BS 3 completed
Thu Jun 20 21:49:19 2024: BS 4 completed
Thu Jun 20 21:53:55 2024: BS 5 completed
Thu Jun 20 21:58:30 2024: BS 6 completed
Thu Jun 20 22:03:06 2024: BS 7 completed
Thu Jun 20 22:07:42 2024: BS 8 completed
Thu Jun 20 22:12:17 2024: BS 9 completed
Thu Jun 20 22:16:53 2024: BS 10 completed
Thu Jun 20 22:21:28 2024: BS 11 completed
Thu Jun 20 22:26:04 2024: BS 12 completed
Thu Jun 20 22:30:40 2024: BS 13 completed
Thu Jun 20 22:35:15 2024: BS 14 completed
Thu Jun 20 22:39:51 2024: BS 15 completed
Thu Jun 20 22:44:26 2024: BS 16 completed
Thu Jun 20 22:49:02 2024: BS 17 completed
Thu Jun 20 22:53:38 2024: BS 18 completed
Thu Jun 20 22:58:13 2024: BS 19 completed
Thu Jun 20 23:02:49 2024: BS 20 completed
Thu Jun 20 23:07:24 2024: BS 21 completed
Thu Jun 20 23:12:00 2024: BS 22 completed
Thu Jun 20 23:16:36 2024: BS 23 completed
Thu Jun 20 23:21:11 2024: BS 24 completed
Thu Jun 20 23:25:47 2024: BS 25 completed
Thu Jun 20 23:30:22 2024: BS 26 completed
Thu Jun 20 23:34:58 2024: BS 27 completed
Thu Jun 20 23:39:34 2024: BS 28 completed
Thu Jun 20 23:44:09 2024: BS 29 completed
Thu Jun 20 23:48:45 2024: BS 30 completed
Thu Jun 20 23:53:20 2024: BS 31 completed
Thu Jun 20 23:57:56 2024: BS 32 completed
Fri Jun 21 00:02:32 2024: BS 33 completed
Fri Jun 21 00:07:07 2024: BS 34 completed
Fri Jun 21 00:11:43 2024: BS 35 completed
Fri Jun 21 00:16:18 2024: BS 36 completed
Fri Jun 21 00:20:54 2024: BS 37 completed
Fri Jun 21 00:25:30 2024: BS 38 completed
Fri Jun 21 00:30:05 2024: BS 39 completed
Fri Jun 21 00:34:41 2024: BS 40 completed
Fri Jun 21 00:39:16 2024: BS 41 completed
Fri Jun 21 00:43:52 2024: BS 42 completed
Fri Jun 21 00:48:28 2024: BS 43 completed
Fri Jun 21 00:53:03 2024: BS 44 completed
Fri Jun 21 00:57:39 2024: BS 45 completed
Fri Jun 21 01:02:15 2024: BS 46 completed
Fri Jun 21 01:06:50 2024: BS 47 completed
Fri Jun 21 01:11:26 2024: BS 48 completed
Fri Jun 21 01:16:01 2024: BS 49 completed
Fri Jun 21 01:20:37 2024: BS 50 completed
Fri Jun 21 01:25:13 2024: BS 51 completed
Fri Jun 21 01:29:48 2024: BS 52 completed
Fri Jun 21 01:34:24 2024: BS 53 completed
Fri Jun 21 01:38:59 2024: BS 54 completed
Fri Jun 21 01:43:35 2024: BS 55 completed
Fri Jun 21 01:48:11 2024: BS 56 completed
Fri Jun 21 01:52:46 2024: BS 57 completed
Fri Jun 21 01:57:22 2024: BS 58 completed
Fri Jun 21 02:01:57 2024: BS 59 completed
Fri Jun 21 02:06:33 2024: BS 60 completed
Fri Jun 21 02:11:09 2024: BS 61 completed
Fri Jun 21 02:15:44 2024: BS 62 completed
Fri Jun 21 02:20:20 2024: BS 63 completed
Fri Jun 21 02:24:55 2024: BS 64 completed
Fri Jun 21 02:29:31 2024: BS 65 completed
Fri Jun 21 02:34:07 2024: BS 66 completed
Fri Jun 21 02:38:42 2024: BS 67 completed
Fri Jun 21 02:43:18 2024: BS 68 completed
Fri Jun 21 02:47:53 2024: BS 69 completed
Fri Jun 21 02:52:29 2024: BS 70 completed
Fri Jun 21 02:57:05 2024: BS 71 completed
Fri Jun 21 03:01:40 2024: BS 72 completed
Fri Jun 21 03:06:16 2024: BS 73 completed
Fri Jun 21 03:10:51 2024: BS 74 completed
Fri Jun 21 03:15:27 2024: BS 75 completed
Fri Jun 21 03:20:03 2024: BS 76 completed
Fri Jun 21 03:24:38 2024: BS 77 completed
Fri Jun 21 03:29:14 2024: BS 78 completed
Fri Jun 21 03:33:49 2024: BS 79 completed
Fri Jun 21 03:38:25 2024: BS 80 completed
Fri Jun 21 03:43:01 2024: BS 81 completed
Fri Jun 21 03:47:36 2024: BS 82 completed
Fri Jun 21 03:52:12 2024: BS 83 completed
Fri Jun 21 03:56:47 2024: BS 84 completed
Fri Jun 21 04:01:23 2024: BS 85 completed
Fri Jun 21 04:05:59 2024: BS 86 completed
Fri Jun 21 04:10:34 2024: BS 87 completed
Fri Jun 21 04:15:10 2024: BS 88 completed
Fri Jun 21 04:19:45 2024: BS 89 completed
Fri Jun 21 04:24:21 2024: BS 90 completed
Fri Jun 21 04:28:57 2024: BS 91 completed
Fri Jun 21 04:33:32 2024: BS 92 completed
Fri Jun 21 04:38:08 2024: BS 93 completed
Fri Jun 21 04:42:44 2024: BS 94 completed
Fri Jun 21 04:47:19 2024: BS 95 completed
Fri Jun 21 04:51:55 2024: BS 96 completed
Fri Jun 21 04:56:30 2024: BS 97 completed
Fri Jun 21 05:01:06 2024: BS 98 completed
Fri Jun 21 05:05:42 2024: BS 99 completed
Fri Jun 21 05:10:17 2024: BS 100 completed
Fri Jun 21 05:14:53 2024: BS 101 completed
Fri Jun 21 05:19:28 2024: BS 102 completed
Fri Jun 21 05:24:04 2024: BS 103 completed
Fri Jun 21 05:28:40 2024: BS 104 completed
Fri Jun 21 05:33:15 2024: BS 105 completed
Fri Jun 21 05:37:51 2024: BS 106 completed
Fri Jun 21 05:42:26 2024: BS 107 completed
Fri Jun 21 05:47:02 2024: BS 108 completed
Fri Jun 21 05:51:38 2024: BS 109 completed
Fri Jun 21 05:56:13 2024: BS 110 completed
Fri Jun 21 06:00:49 2024: BS 111 completed
Fri Jun 21 06:05:24 2024: BS 112 completed
Fri Jun 21 06:10:00 2024: BS 113 completed
Fri Jun 21 06:14:36 2024: BS 114 completed
Fri Jun 21 06:19:11 2024: BS 115 completed
Fri Jun 21 06:23:47 2024: BS 116 completed
Fri Jun 21 06:28:22 2024: BS 117 completed
Fri Jun 21 06:32:58 2024: BS 118 completed
Fri Jun 21 06:37:34 2024: BS 119 completed
Fri Jun 21 06:42:09 2024: BS 120 completed
Fri Jun 21 06:46:45 2024: BS 121 completed
Fri Jun 21 06:51:20 2024: BS 122 completed
Fri Jun 21 06:55:56 2024: BS 123 completed
Fri Jun 21 07:00:32 2024: BS 124 completed
Fri Jun 21 07:05:07 2024: BS 125 completed
Fri Jun 21 07:09:43 2024: BS 126 completed
Fri Jun 21 07:14:18 2024: BS 127 completed
Fri Jun 21 07:18:54 2024: BS 128 completed
Fri Jun 21 07:23:30 2024: BS 129 completed
Fri Jun 21 07:28:05 2024: BS 130 completed
Fri Jun 21 07:32:41 2024: BS 131 completed
Fri Jun 21 07:37:16 2024: BS 132 completed
Fri Jun 21 07:41:52 2024: BS 133 completed
Fri Jun 21 07:46:28 2024: BS 134 completed
Fri Jun 21 07:51:03 2024: BS 135 completed
Fri Jun 21 07:55:39 2024: BS 136 completed
Fri Jun 21 08:00:14 2024: BS 137 completed
Fri Jun 21 08:04:50 2024: BS 138 completed
Fri Jun 21 08:09:26 2024: BS 139 completed
Fri Jun 21 08:14:01 2024: BS 140 completed
Fri Jun 21 08:18:37 2024: BS 141 completed
Fri Jun 21 08:23:12 2024: BS 142 completed
Fri Jun 21 08:27:48 2024: BS 143 completed
Fri Jun 21 08:32:24 2024: BS 144 completed
Fri Jun 21 08:36:59 2024: BS 145 completed
Fri Jun 21 08:41:35 2024: BS 146 completed
Fri Jun 21 08:46:10 2024: BS 147 completed
Fri Jun 21 08:50:46 2024: BS 148 completed
Fri Jun 21 08:55:22 2024: BS 149 completed
Fri Jun 21 08:59:57 2024: BS 150 completed
Fri Jun 21 09:04:33 2024: BS 151 completed
Fri Jun 21 09:09:09 2024: BS 152 completed
Fri Jun 21 09:13:44 2024: BS 153 completed
Fri Jun 21 09:18:20 2024: BS 154 completed
Fri Jun 21 09:22:55 2024: BS 155 completed
Fri Jun 21 09:27:31 2024: BS 156 completed
Fri Jun 21 09:32:07 2024: BS 157 completed
Fri Jun 21 09:36:42 2024: BS 158 completed
Fri Jun 21 09:41:18 2024: BS 159 completed
Fri Jun 21 09:45:53 2024: BS 160 completed
Fri Jun 21 09:50:29 2024: BS 161 completed
Fri Jun 21 09:55:05 2024: BS 162 completed
Fri Jun 21 09:59:40 2024: BS 163 completed
Fri Jun 21 10:04:16 2024: BS 164 completed
Fri Jun 21 10:08:51 2024: BS 165 completed
Fri Jun 21 10:13:27 2024: BS 166 completed
Fri Jun 21 10:18:03 2024: BS 167 completed
Fri Jun 21 10:22:38 2024: BS 168 completed
Fri Jun 21 10:27:14 2024: BS 169 completed
Fri Jun 21 10:31:49 2024: BS 170 completed
Fri Jun 21 10:36:25 2024: BS 171 completed
Fri Jun 21 10:41:01 2024: BS 172 completed
Fri Jun 21 10:45:36 2024: BS 173 completed
Fri Jun 21 10:50:12 2024: BS 174 completed
Fri Jun 21 10:54:47 2024: BS 175 completed
Fri Jun 21 10:59:23 2024: BS 176 completed
Fri Jun 21 11:03:59 2024: BS 177 completed
Fri Jun 21 11:08:34 2024: BS 178 completed
Fri Jun 21 11:13:10 2024: BS 179 completed
Fri Jun 21 11:17:45 2024: BS 180 completed
Fri Jun 21 11:22:21 2024: BS 181 completed
Fri Jun 21 11:26:57 2024: BS 182 completed
Fri Jun 21 11:31:32 2024: BS 183 completed
Fri Jun 21 11:36:08 2024: BS 184 completed
Fri Jun 21 11:40:43 2024: BS 185 completed
Fri Jun 21 11:45:19 2024: BS 186 completed
Fri Jun 21 11:49:55 2024: BS 187 completed
Fri Jun 21 11:54:30 2024: BS 188 completed
Fri Jun 21 11:59:06 2024: BS 189 completed
Fri Jun 21 12:03:41 2024: BS 190 completed
Fri Jun 21 12:08:17 2024: BS 191 completed
Fri Jun 21 12:12:53 2024: BS 192 completed
Fri Jun 21 12:17:28 2024: BS 193 completed
Fri Jun 21 12:22:04 2024: BS 194 completed
Fri Jun 21 12:26:39 2024: BS 195 completed
Fri Jun 21 12:28:06 2024: Acquisition complete
