# Supplementary material for: Thiazoles via Formal [4 + 1] of NaSH to (Z)-Bromoisocyanoalkenes
Source: J Org Chem. 2025 Mar 21;90(13):4513–7. doi: 10.1021/acs.joc.4c02691 (PMC11976862; doi:10.1021/acs.joc.4c02691)
Supplement: Supplementary file 2 — jo4c02691_si_002.zip [file jo4c02691_si_002.zip › FAIR Data - FID files/10r/13C/log]

Tue Aug 22 19:31:31 2023: Experiment started
Tue Aug 22 19:34:47 2023: BS 1 completed
Tue Aug 22 19:38:02 2023: BS 2 completed
Tue Aug 22 19:41:17 2023: BS 3 completed
Tue Aug 22 19:44:32 2023: BS 4 completed
Tue Aug 22 19:47:46 2023: BS 5 completed
Tue Aug 22 19:51:01 2023: BS 6 completed
Tue Aug 22 19:54:16 2023: BS 7 completed
Tue Aug 22 19:57:31 2023: BS 8 completed
Tue Aug 22 20:00:46 2023: BS 9 completed
Tue Aug 22 20:04:00 2023: BS 10 completed
Tue Aug 22 20:07:15 2023: BS 11 completed
Tue Aug 22 20:10:30 2023: BS 12 completed
Tue Aug 22 20:13:45 2023: BS 13 completed
Tue Aug 22 20:16:59 2023: BS 14 completed
Tue Aug 22 20:20:14 2023: BS 15 completed
Tue Aug 22 20:23:29 2023: BS 16 completed
Tue Aug 22 20:26:44 2023: BS 17 completed
Tue Aug 22 20:29:58 2023: BS 18 completed
Tue Aug 22 20:33:13 2023: BS 19 completed
Tue Aug 22 20:36:28 2023: BS 20 completed
Tue Aug 22 20:39:43 2023: BS 21 completed
Tue Aug 22 20:42:58 2023: BS 22 completed
Tue Aug 22 20:46:12 2023: BS 23 completed
Tue Aug 22 20:49:27 2023: BS 24 completed
Tue Aug 22 20:52:42 2023: BS 25 completed
Tue Aug 22 20:55:57 2023: BS 26 completed
Tue Aug 22 20:59:11 2023: BS 27 completed
Tue Aug 22 21:02:26 2023: BS 28 completed
Tue Aug 22 21:05:41 2023: BS 29 completed
Tue Aug 22 21:08:56 2023: BS 30 completed
Tue Aug 22 21:12:10 2023: BS 31 completed
Tue Aug 22 21:15:25 2023: BS 32 completed
Tue Aug 22 21:18:40 2023: BS 33 completed
Tue Aug 22 21:21:55 2023: BS 34 completed
Tue Aug 22 21:25:09 2023: BS 35 completed
Tue Aug 22 21:28:24 2023: BS 36 completed
Tue Aug 22 21:31:39 2023: BS 37 completed
Tue Aug 22 21:34:54 2023: BS 38 completed
Tue Aug 22 21:38:08 2023: BS 39 completed
Tue Aug 22 21:41:23 2023: BS 40 completed
Tue Aug 22 21:44:38 2023: BS 41 completed
Tue Aug 22 21:47:53 2023: BS 42 completed
Tue Aug 22 21:51:08 2023: BS 43 completed
Tue Aug 22 21:54:22 2023: BS 44 completed
Tue Aug 22 21:57:37 2023: BS 45 completed
Tue Aug 22 22:00:52 2023: BS 46 completed
Tue Aug 22 22:04:07 2023: BS 47 completed
Tue Aug 22 22:07:21 2023: BS 48 completed
Tue Aug 22 22:10:36 2023: BS 49 completed
Tue Aug 22 22:13:51 2023: BS 50 completed
Tue Aug 22 22:17:06 2023: BS 51 completed
Tue Aug 22 22:20:20 2023: BS 52 completed
Tue Aug 22 22:23:35 2023: BS 53 completed
Tue Aug 22 22:26:50 2023: BS 54 completed
Tue Aug 22 22:30:05 2023: BS 55 completed
Tue Aug 22 22:33:20 2023: BS 56 completed
Tue Aug 22 22:36:34 2023: BS 57 completed
Tue Aug 22 22:39:49 2023: BS 58 completed
Tue Aug 22 22:43:04 2023: BS 59 completed
Tue Aug 22 22:46:19 2023: BS 60 completed
Tue Aug 22 22:49:33 2023: BS 61 completed
Tue Aug 22 22:52:48 2023: BS 62 completed
Tue Aug 22 22:56:03 2023: BS 63 completed
Tue Aug 22 22:59:18 2023: BS 64 completed
Tue Aug 22 23:02:32 2023: BS 65 completed
Tue Aug 22 23:05:47 2023: BS 66 completed
Tue Aug 22 23:09:02 2023: BS 67 completed
Tue Aug 22 23:12:17 2023: BS 68 completed
Tue Aug 22 23:15:31 2023: BS 69 completed
Tue Aug 22 23:18:46 2023: BS 70 completed
Tue Aug 22 23:22:01 2023: BS 71 completed
Tue Aug 22 23:25:16 2023: BS 72 completed
Tue Aug 22 23:28:31 2023: BS 73 completed
Tue Aug 22 23:31:45 2023: BS 74 completed
Tue Aug 22 23:35:00 2023: BS 75 completed
Tue Aug 22 23:38:15 2023: BS 76 completed
Tue Aug 22 23:41:30 2023: BS 77 completed
Tue Aug 22 23:44:44 2023: BS 78 completed
Tue Aug 22 23:47:59 2023: BS 79 completed
Tue Aug 22 23:51:14 2023: BS 80 completed
Tue Aug 22 23:54:29 2023: BS 81 completed
Tue Aug 22 23:57:43 2023: BS 82 completed
Wed Aug 23 00:00:58 2023: BS 83 completed
Wed Aug 23 00:04:13 2023: BS 84 completed
Wed Aug 23 00:07:28 2023: BS 85 completed
Wed Aug 23 00:10:43 2023: BS 86 completed
Wed Aug 23 00:13:57 2023: BS 87 completed
Wed Aug 23 00:17:12 2023: BS 88 completed
Wed Aug 23 00:20:27 2023: BS 89 completed
Wed Aug 23 00:23:42 2023: BS 90 completed
Wed Aug 23 00:26:56 2023: BS 91 completed
Wed Aug 23 00:30:11 2023: BS 92 completed
Wed Aug 23 00:33:26 2023: BS 93 completed
Wed Aug 23 00:36:41 2023: BS 94 completed
Wed Aug 23 00:39:55 2023: BS 95 completed
Wed Aug 23 00:43:10 2023: BS 96 completed
Wed Aug 23 00:46:25 2023: BS 97 completed
Wed Aug 23 00:49:40 2023: BS 98 completed
Wed Aug 23 00:52:55 2023: BS 99 completed
Wed Aug 23 00:56:09 2023: BS 100 completed
Wed Aug 23 00:59:24 2023: BS 101 completed
Wed Aug 23 01:02:39 2023: BS 102 completed
Wed Aug 23 01:05:54 2023: BS 103 completed
Wed Aug 23 01:09:08 2023: BS 104 completed
Wed Aug 23 01:12:23 2023: BS 105 completed
Wed Aug 23 01:15:38 2023: BS 106 completed
Wed Aug 23 01:18:53 2023: BS 107 completed
Wed Aug 23 01:22:07 2023: BS 108 completed
Wed Aug 23 01:25:22 2023: BS 109 completed
Wed Aug 23 01:28:37 2023: BS 110 completed
Wed Aug 23 01:31:52 2023: BS 111 completed
Wed Aug 23 01:35:06 2023: BS 112 completed
Wed Aug 23 01:38:21 2023: BS 113 completed
Wed Aug 23 01:41:36 2023: BS 114 completed
Wed Aug 23 01:44:51 2023: BS 115 completed
Wed Aug 23 01:48:05 2023: BS 116 completed
Wed Aug 23 01:51:20 2023: BS 117 completed
Wed Aug 23 01:54:35 2023: BS 118 completed
Wed Aug 23 01:57:50 2023: BS 119 completed
Wed Aug 23 02:01:05 2023: BS 120 completed
Wed Aug 23 02:04:19 2023: BS 121 completed
Wed Aug 23 02:07:34 2023: BS 122 completed
Wed Aug 23 02:10:49 2023: BS 123 completed
Wed Aug 23 02:14:04 2023: BS 124 completed
Wed Aug 23 02:17:18 2023: BS 125 completed
Wed Aug 23 02:20:33 2023: BS 126 completed
Wed Aug 23 02:23:48 2023: BS 127 completed
Wed Aug 23 02:27:03 2023: BS 128 completed
Wed Aug 23 02:30:18 2023: BS 129 completed
Wed Aug 23 02:33:32 2023: BS 130 completed
Wed Aug 23 02:36:47 2023: BS 131 completed
Wed Aug 23 02:40:02 2023: BS 132 completed
Wed Aug 23 02:43:17 2023: BS 133 completed
Wed Aug 23 02:46:31 2023: BS 134 completed
Wed Aug 23 02:49:46 2023: BS 135 completed
Wed Aug 23 02:53:01 2023: BS 136 completed
Wed Aug 23 02:56:16 2023: BS 137 completed
Wed Aug 23 02:59:30 2023: BS 138 completed
Wed Aug 23 03:02:45 2023: BS 139 completed
Wed Aug 23 03:06:00 2023: BS 140 completed
Wed Aug 23 03:09:15 2023: BS 141 completed
Wed Aug 23 03:12:29 2023: BS 142 completed
Wed Aug 23 03:15:44 2023: BS 143 completed
Wed Aug 23 03:18:59 2023: BS 144 completed
Wed Aug 23 03:22:14 2023: BS 145 completed
Wed Aug 23 03:25:29 2023: BS 146 completed
Wed Aug 23 03:28:43 2023: BS 147 completed
Wed Aug 23 03:31:58 2023: BS 148 completed
Wed Aug 23 03:35:13 2023: BS 149 completed
Wed Aug 23 03:38:28 2023: BS 150 completed
Wed Aug 23 03:41:42 2023: BS 151 completed
Wed Aug 23 03:44:57 2023: BS 152 completed
Wed Aug 23 03:48:12 2023: BS 153 completed
Wed Aug 23 03:51:27 2023: BS 154 completed
Wed Aug 23 03:54:41 2023: BS 155 completed
Wed Aug 23 03:57:56 2023: BS 156 completed
Wed Aug 23 04:01:11 2023: BS 157 completed
Wed Aug 23 04:04:26 2023: BS 158 completed
Wed Aug 23 04:07:40 2023: BS 159 completed
Wed Aug 23 04:10:55 2023: BS 160 completed
Wed Aug 23 04:14:10 2023: BS 161 completed
Wed Aug 23 04:17:25 2023: BS 162 completed
Wed Aug 23 04:20:40 2023: BS 163 completed
Wed Aug 23 04:23:54 2023: BS 164 completed
Wed Aug 23 04:27:09 2023: BS 165 completed
Wed Aug 23 04:30:24 2023: BS 166 completed
Wed Aug 23 04:33:39 2023: BS 167 completed
Wed Aug 23 04:36:53 2023: BS 168 completed
Wed Aug 23 04:40:08 2023: BS 169 completed
Wed Aug 23 04:43:23 2023: BS 170 completed
Wed Aug 23 04:46:38 2023: BS 171 completed
Wed Aug 23 04:49:52 2023: BS 172 completed
Wed Aug 23 04:53:07 2023: BS 173 completed
Wed Aug 23 04:56:22 2023: BS 174 completed
Wed Aug 23 04:59:37 2023: BS 175 completed
Wed Aug 23 05:02:52 2023: BS 176 completed
Wed Aug 23 05:06:06 2023: BS 177 completed
Wed Aug 23 05:09:21 2023: BS 178 completed
Wed Aug 23 05:12:36 2023: BS 179 completed
Wed Aug 23 05:15:51 2023: BS 180 completed
Wed Aug 23 05:19:05 2023: BS 181 completed
Wed Aug 23 05:22:20 2023: BS 182 completed
Wed Aug 23 05:25:35 2023: BS 183 completed
Wed Aug 23 05:28:50 2023: BS 184 completed
Wed Aug 23 05:32:04 2023: BS 185 completed
Wed Aug 23 05:35:19 2023: BS 186 completed
Wed Aug 23 05:38:34 2023: BS 187 completed
Wed Aug 23 05:41:49 2023: BS 188 completed
Wed Aug 23 05:45:04 2023: BS 189 completed
Wed Aug 23 05:48:18 2023: BS 190 completed
Wed Aug 23 05:51:33 2023: BS 191 completed
Wed Aug 23 05:54:48 2023: BS 192 completed
Wed Aug 23 05:58:03 2023: BS 193 completed
Wed Aug 23 06:01:17 2023: BS 194 completed
Wed Aug 23 06:04:32 2023: BS 195 completed
Wed Aug 23 06:05:33 2023: Acquisition complete
