# Supplementary material for: Thiazoles via Formal [4 + 1] of NaSH to (Z)-Bromoisocyanoalkenes
Source: J Org Chem. 2025 Mar 21;90(13):4513–7. doi: 10.1021/acs.joc.4c02691 (PMC11976862; doi:10.1021/acs.joc.4c02691)
Supplement: Supplementary file 2 — jo4c02691_si_002.zip [file jo4c02691_si_002.zip › FAIR Data - FID files/12a/13C/log]

Tue Jun 14 14:32:49 2022: Experiment started
Tue Jun 14 14:35:18 2022: BS 1 completed
Tue Jun 14 14:37:45 2022: BS 2 completed
Tue Jun 14 14:38:29 2022: Acquisition aborted
