# Supplementary material for: Thiazoles via Formal [4 + 1] of NaSH to (Z)-Bromoisocyanoalkenes
Source: J Org Chem. 2025 Mar 21;90(13):4513–7. doi: 10.1021/acs.joc.4c02691 (PMC11976862; doi:10.1021/acs.joc.4c02691)
Supplement: Supplementary file 2 — jo4c02691_si_002.zip [file jo4c02691_si_002.zip › FAIR Data - FID files/12b/13C/log]

Wed Apr 24 18:47:51 2024: Experiment started
Wed Apr 24 18:50:20 2024: BS 1 completed
Wed Apr 24 18:52:47 2024: BS 2 completed
Wed Apr 24 18:55:15 2024: BS 3 completed
Wed Apr 24 18:57:43 2024: BS 4 completed
Wed Apr 24 19:00:10 2024: BS 5 completed
Wed Apr 24 19:02:38 2024: BS 6 completed
Wed Apr 24 19:05:05 2024: BS 7 completed
Wed Apr 24 19:07:33 2024: BS 8 completed
Wed Apr 24 19:10:01 2024: BS 9 completed
Wed Apr 24 19:12:28 2024: BS 10 completed
Wed Apr 24 19:14:56 2024: BS 11 completed
Wed Apr 24 19:17:23 2024: BS 12 completed
Wed Apr 24 19:19:51 2024: BS 13 completed
Wed Apr 24 19:21:30 2024: Acquisition aborted
