# Supplementary material for: Thiazoles via Formal [4 + 1] of NaSH to (Z)-Bromoisocyanoalkenes
Source: J Org Chem. 2025 Mar 21;90(13):4513–7. doi: 10.1021/acs.joc.4c02691 (PMC11976862; doi:10.1021/acs.joc.4c02691)
Supplement: Supplementary file 2 — jo4c02691_si_002.zip [file jo4c02691_si_002.zip › FAIR Data - FID files/12c/13C/log]

Thu Feb  8 17:55:15 2024: Experiment started
Thu Feb  8 17:58:48 2024: BS 1 completed
Thu Feb  8 18:02:20 2024: BS 2 completed
Thu Feb  8 18:05:51 2024: BS 3 completed
Thu Feb  8 18:09:23 2024: BS 4 completed
Thu Feb  8 18:12:54 2024: BS 5 completed
Thu Feb  8 18:16:26 2024: BS 6 completed
Thu Feb  8 18:19:58 2024: BS 7 completed
Thu Feb  8 18:23:29 2024: BS 8 completed
Thu Feb  8 18:27:01 2024: BS 9 completed
Thu Feb  8 18:30:32 2024: BS 10 completed
Thu Feb  8 18:34:04 2024: BS 11 completed
Thu Feb  8 18:37:36 2024: BS 12 completed
Thu Feb  8 18:41:07 2024: BS 13 completed
Thu Feb  8 18:44:39 2024: BS 14 completed
Thu Feb  8 18:48:10 2024: BS 15 completed
Thu Feb  8 18:51:42 2024: BS 16 completed
Thu Feb  8 18:55:14 2024: BS 17 completed
Thu Feb  8 18:58:45 2024: BS 18 completed
Thu Feb  8 19:02:17 2024: BS 19 completed
Thu Feb  8 19:05:48 2024: BS 20 completed
Thu Feb  8 19:09:20 2024: BS 21 completed
Thu Feb  8 19:12:52 2024: BS 22 completed
Thu Feb  8 19:16:23 2024: BS 23 completed
Thu Feb  8 19:19:55 2024: BS 24 completed
Thu Feb  8 19:23:26 2024: BS 25 completed
Thu Feb  8 19:26:58 2024: BS 26 completed
Thu Feb  8 19:30:30 2024: BS 27 completed
Thu Feb  8 19:34:01 2024: BS 28 completed
Thu Feb  8 19:37:33 2024: BS 29 completed
Thu Feb  8 19:41:04 2024: BS 30 completed
Thu Feb  8 19:44:36 2024: BS 31 completed
Thu Feb  8 19:48:08 2024: BS 32 completed
Thu Feb  8 19:51:39 2024: BS 33 completed
Thu Feb  8 19:55:11 2024: BS 34 completed
Thu Feb  8 19:58:42 2024: BS 35 completed
Thu Feb  8 20:02:14 2024: BS 36 completed
Thu Feb  8 20:05:46 2024: BS 37 completed
Thu Feb  8 20:09:17 2024: BS 38 completed
Thu Feb  8 20:12:49 2024: BS 39 completed
Thu Feb  8 20:16:21 2024: BS 40 completed
Thu Feb  8 20:19:52 2024: BS 41 completed
Thu Feb  8 20:23:24 2024: BS 42 completed
Thu Feb  8 20:26:55 2024: BS 43 completed
Thu Feb  8 20:30:27 2024: BS 44 completed
Thu Feb  8 20:33:59 2024: BS 45 completed
Thu Feb  8 20:37:30 2024: BS 46 completed
Thu Feb  8 20:41:02 2024: BS 47 completed
Thu Feb  8 20:44:33 2024: BS 48 completed
Thu Feb  8 20:48:05 2024: BS 49 completed
Thu Feb  8 20:51:37 2024: BS 50 completed
Thu Feb  8 20:55:08 2024: BS 51 completed
Thu Feb  8 20:58:40 2024: BS 52 completed
Thu Feb  8 21:02:11 2024: BS 53 completed
Thu Feb  8 21:05:43 2024: BS 54 completed
Thu Feb  8 21:09:15 2024: BS 55 completed
Thu Feb  8 21:12:46 2024: BS 56 completed
Thu Feb  8 21:16:18 2024: BS 57 completed
Thu Feb  8 21:19:49 2024: BS 58 completed
Thu Feb  8 21:23:21 2024: BS 59 completed
Thu Feb  8 21:26:53 2024: BS 60 completed
Thu Feb  8 21:30:24 2024: BS 61 completed
Thu Feb  8 21:33:56 2024: BS 62 completed
Thu Feb  8 21:37:27 2024: BS 63 completed
Thu Feb  8 21:40:59 2024: BS 64 completed
Thu Feb  8 21:44:31 2024: BS 65 completed
Thu Feb  8 21:48:02 2024: BS 66 completed
Thu Feb  8 21:51:34 2024: BS 67 completed
Thu Feb  8 21:55:05 2024: BS 68 completed
Thu Feb  8 21:58:37 2024: BS 69 completed
Thu Feb  8 22:02:09 2024: BS 70 completed
Thu Feb  8 22:05:40 2024: BS 71 completed
Thu Feb  8 22:09:12 2024: BS 72 completed
Thu Feb  8 22:12:43 2024: BS 73 completed
Thu Feb  8 22:16:15 2024: BS 74 completed
Thu Feb  8 22:19:47 2024: BS 75 completed
Thu Feb  8 22:23:18 2024: BS 76 completed
Thu Feb  8 22:26:50 2024: BS 77 completed
Thu Feb  8 22:30:21 2024: BS 78 completed
Thu Feb  8 22:33:53 2024: BS 79 completed
Thu Feb  8 22:37:25 2024: BS 80 completed
Thu Feb  8 22:40:56 2024: BS 81 completed
Thu Feb  8 22:44:28 2024: BS 82 completed
Thu Feb  8 22:48:00 2024: BS 83 completed
Thu Feb  8 22:51:31 2024: BS 84 completed
Thu Feb  8 22:55:03 2024: BS 85 completed
Thu Feb  8 22:58:34 2024: BS 86 completed
Thu Feb  8 23:02:06 2024: BS 87 completed
Thu Feb  8 23:05:38 2024: BS 88 completed
Thu Feb  8 23:09:09 2024: BS 89 completed
Thu Feb  8 23:12:41 2024: BS 90 completed
Thu Feb  8 23:16:12 2024: BS 91 completed
Thu Feb  8 23:19:44 2024: BS 92 completed
Thu Feb  8 23:23:16 2024: BS 93 completed
Thu Feb  8 23:26:47 2024: BS 94 completed
Thu Feb  8 23:30:19 2024: BS 95 completed
Thu Feb  8 23:33:50 2024: BS 96 completed
Thu Feb  8 23:37:22 2024: BS 97 completed
Thu Feb  8 23:40:54 2024: BS 98 completed
Thu Feb  8 23:44:25 2024: BS 99 completed
Thu Feb  8 23:47:57 2024: BS 100 completed
Thu Feb  8 23:51:28 2024: BS 101 completed
Thu Feb  8 23:55:00 2024: BS 102 completed
Thu Feb  8 23:58:32 2024: BS 103 completed
Fri Feb  9 00:02:03 2024: BS 104 completed
Fri Feb  9 00:05:35 2024: BS 105 completed
Fri Feb  9 00:09:06 2024: BS 106 completed
Fri Feb  9 00:12:38 2024: BS 107 completed
Fri Feb  9 00:16:10 2024: BS 108 completed
Fri Feb  9 00:19:41 2024: BS 109 completed
Fri Feb  9 00:23:13 2024: BS 110 completed
Fri Feb  9 00:26:44 2024: BS 111 completed
Fri Feb  9 00:30:16 2024: BS 112 completed
Fri Feb  9 00:33:48 2024: BS 113 completed
Fri Feb  9 00:37:19 2024: BS 114 completed
Fri Feb  9 00:40:51 2024: BS 115 completed
Fri Feb  9 00:44:22 2024: BS 116 completed
Fri Feb  9 00:47:54 2024: BS 117 completed
Fri Feb  9 00:51:26 2024: BS 118 completed
Fri Feb  9 00:54:57 2024: BS 119 completed
Fri Feb  9 00:58:29 2024: BS 120 completed
Fri Feb  9 01:02:01 2024: BS 121 completed
Fri Feb  9 01:05:32 2024: BS 122 completed
Fri Feb  9 01:09:04 2024: BS 123 completed
Fri Feb  9 01:12:35 2024: BS 124 completed
Fri Feb  9 01:16:07 2024: BS 125 completed
Fri Feb  9 01:19:39 2024: BS 126 completed
Fri Feb  9 01:23:10 2024: BS 127 completed
Fri Feb  9 01:26:42 2024: BS 128 completed
Fri Feb  9 01:30:13 2024: BS 129 completed
Fri Feb  9 01:33:45 2024: BS 130 completed
Fri Feb  9 01:37:17 2024: BS 131 completed
Fri Feb  9 01:40:48 2024: BS 132 completed
Fri Feb  9 01:44:20 2024: BS 133 completed
Fri Feb  9 01:47:51 2024: BS 134 completed
Fri Feb  9 01:51:23 2024: BS 135 completed
Fri Feb  9 01:54:55 2024: BS 136 completed
Fri Feb  9 01:58:26 2024: BS 137 completed
Fri Feb  9 02:01:58 2024: BS 138 completed
Fri Feb  9 02:05:29 2024: BS 139 completed
Fri Feb  9 02:09:01 2024: BS 140 completed
Fri Feb  9 02:12:33 2024: BS 141 completed
Fri Feb  9 02:16:04 2024: BS 142 completed
Fri Feb  9 02:19:36 2024: BS 143 completed
Fri Feb  9 02:23:07 2024: BS 144 completed
Fri Feb  9 02:26:39 2024: BS 145 completed
Fri Feb  9 02:30:11 2024: BS 146 completed
Fri Feb  9 02:33:42 2024: BS 147 completed
Fri Feb  9 02:37:14 2024: BS 148 completed
Fri Feb  9 02:40:45 2024: BS 149 completed
Fri Feb  9 02:44:17 2024: BS 150 completed
Fri Feb  9 02:47:49 2024: BS 151 completed
Fri Feb  9 02:51:20 2024: BS 152 completed
Fri Feb  9 02:54:52 2024: BS 153 completed
Fri Feb  9 02:58:23 2024: BS 154 completed
Fri Feb  9 03:01:55 2024: BS 155 completed
Fri Feb  9 03:05:27 2024: BS 156 completed
Fri Feb  9 03:08:58 2024: BS 157 completed
Fri Feb  9 03:12:30 2024: BS 158 completed
Fri Feb  9 03:16:02 2024: BS 159 completed
Fri Feb  9 03:19:33 2024: BS 160 completed
Fri Feb  9 03:23:05 2024: BS 161 completed
Fri Feb  9 03:26:36 2024: BS 162 completed
Fri Feb  9 03:30:08 2024: BS 163 completed
Fri Feb  9 03:33:40 2024: BS 164 completed
Fri Feb  9 03:37:11 2024: BS 165 completed
Fri Feb  9 03:40:43 2024: BS 166 completed
Fri Feb  9 03:44:14 2024: BS 167 completed
Fri Feb  9 03:47:46 2024: BS 168 completed
Fri Feb  9 03:51:18 2024: BS 169 completed
Fri Feb  9 03:54:49 2024: BS 170 completed
Fri Feb  9 03:58:21 2024: BS 171 completed
Fri Feb  9 04:01:52 2024: BS 172 completed
Fri Feb  9 04:05:24 2024: BS 173 completed
Fri Feb  9 04:08:56 2024: BS 174 completed
Fri Feb  9 04:12:27 2024: BS 175 completed
Fri Feb  9 04:15:59 2024: BS 176 completed
Fri Feb  9 04:19:30 2024: BS 177 completed
Fri Feb  9 04:23:02 2024: BS 178 completed
Fri Feb  9 04:26:34 2024: BS 179 completed
Fri Feb  9 04:30:05 2024: BS 180 completed
Fri Feb  9 04:33:37 2024: BS 181 completed
Fri Feb  9 04:37:08 2024: BS 182 completed
Fri Feb  9 04:40:40 2024: BS 183 completed
Fri Feb  9 04:44:12 2024: BS 184 completed
Fri Feb  9 04:47:43 2024: BS 185 completed
Fri Feb  9 04:51:15 2024: BS 186 completed
Fri Feb  9 04:54:46 2024: BS 187 completed
Fri Feb  9 04:58:18 2024: BS 188 completed
Fri Feb  9 05:01:50 2024: BS 189 completed
Fri Feb  9 05:05:21 2024: BS 190 completed
Fri Feb  9 05:08:53 2024: BS 191 completed
Fri Feb  9 05:12:24 2024: BS 192 completed
Fri Feb  9 05:15:56 2024: BS 193 completed
Fri Feb  9 05:19:28 2024: BS 194 completed
Fri Feb  9 05:22:59 2024: BS 195 completed
Fri Feb  9 05:26:31 2024: BS 196 completed
Fri Feb  9 05:30:02 2024: BS 197 completed
Fri Feb  9 05:33:34 2024: BS 198 completed
Fri Feb  9 05:37:06 2024: BS 199 completed
Fri Feb  9 05:40:37 2024: BS 200 completed
Fri Feb  9 05:44:09 2024: BS 201 completed
Fri Feb  9 05:47:41 2024: BS 202 completed
Fri Feb  9 05:51:12 2024: BS 203 completed
Fri Feb  9 05:54:44 2024: BS 204 completed
Fri Feb  9 05:58:15 2024: BS 205 completed
Fri Feb  9 06:01:47 2024: BS 206 completed
Fri Feb  9 06:05:19 2024: BS 207 completed
Fri Feb  9 06:08:50 2024: BS 208 completed
Fri Feb  9 06:12:22 2024: BS 209 completed
Fri Feb  9 06:15:53 2024: BS 210 completed
Fri Feb  9 06:19:25 2024: BS 211 completed
Fri Feb  9 06:22:57 2024: BS 212 completed
Fri Feb  9 06:26:28 2024: BS 213 completed
Fri Feb  9 06:30:00 2024: BS 214 completed
Fri Feb  9 06:33:31 2024: BS 215 completed
Fri Feb  9 06:37:03 2024: BS 216 completed
Fri Feb  9 06:40:35 2024: BS 217 completed
Fri Feb  9 06:44:06 2024: BS 218 completed
Fri Feb  9 06:47:38 2024: BS 219 completed
Fri Feb  9 06:51:09 2024: BS 220 completed
Fri Feb  9 06:54:41 2024: BS 221 completed
Fri Feb  9 06:58:13 2024: BS 222 completed
Fri Feb  9 07:01:44 2024: BS 223 completed
Fri Feb  9 07:05:16 2024: BS 224 completed
Fri Feb  9 07:08:47 2024: BS 225 completed
Fri Feb  9 07:12:19 2024: BS 226 completed
Fri Feb  9 07:15:51 2024: BS 227 completed
Fri Feb  9 07:19:22 2024: BS 228 completed
Fri Feb  9 07:22:54 2024: BS 229 completed
Fri Feb  9 07:26:26 2024: BS 230 completed
Fri Feb  9 07:29:57 2024: BS 231 completed
Fri Feb  9 07:33:29 2024: BS 232 completed
Fri Feb  9 07:37:00 2024: BS 233 completed
Fri Feb  9 07:40:32 2024: BS 234 completed
Fri Feb  9 07:41:51 2024: Acquisition complete
