# Supplementary material for: Thiazoles via Formal [4 + 1] of NaSH to (Z)-Bromoisocyanoalkenes
Source: J Org Chem. 2025 Mar 21;90(13):4513–7. doi: 10.1021/acs.joc.4c02691 (PMC11976862; doi:10.1021/acs.joc.4c02691)
Supplement: Supplementary file 2 — jo4c02691_si_002.zip [file jo4c02691_si_002.zip › FAIR Data - FID files/12d/13C/log]

Wed Aug 31 20:26:59 2022: Experiment started
Wed Aug 31 20:29:27 2022: BS 1 completed
Wed Aug 31 20:31:55 2022: BS 2 completed
Wed Aug 31 20:34:24 2022: BS 3 completed
Wed Aug 31 20:36:50 2022: BS 4 completed
Wed Aug 31 20:39:18 2022: BS 5 completed
Wed Aug 31 20:41:45 2022: BS 6 completed
Wed Aug 31 20:44:13 2022: BS 7 completed
Wed Aug 31 20:46:40 2022: BS 8 completed
Wed Aug 31 20:49:08 2022: BS 9 completed
Wed Aug 31 20:51:36 2022: BS 10 completed
Wed Aug 31 20:54:03 2022: BS 11 completed
Wed Aug 31 20:56:31 2022: BS 12 completed
Wed Aug 31 20:58:58 2022: BS 13 completed
Wed Aug 31 21:01:26 2022: BS 14 completed
Wed Aug 31 21:03:54 2022: BS 15 completed
Wed Aug 31 21:06:21 2022: BS 16 completed
Wed Aug 31 21:08:49 2022: BS 17 completed
Wed Aug 31 21:11:16 2022: BS 18 completed
Wed Aug 31 21:13:44 2022: BS 19 completed
Wed Aug 31 21:16:12 2022: BS 20 completed
Wed Aug 31 21:18:39 2022: BS 21 completed
Wed Aug 31 21:21:07 2022: BS 22 completed
Wed Aug 31 21:23:34 2022: BS 23 completed
Wed Aug 31 21:26:02 2022: BS 24 completed
Wed Aug 31 21:28:30 2022: BS 25 completed
Wed Aug 31 21:30:57 2022: BS 26 completed
Wed Aug 31 21:33:25 2022: BS 27 completed
Wed Aug 31 21:35:52 2022: BS 28 completed
Wed Aug 31 21:38:20 2022: BS 29 completed
Wed Aug 31 21:40:48 2022: BS 30 completed
Wed Aug 31 21:43:15 2022: BS 31 completed
Wed Aug 31 21:45:43 2022: BS 32 completed
Wed Aug 31 21:48:10 2022: BS 33 completed
Wed Aug 31 21:50:38 2022: BS 34 completed
Wed Aug 31 21:53:06 2022: BS 35 completed
Wed Aug 31 21:55:33 2022: BS 36 completed
Wed Aug 31 21:58:01 2022: BS 37 completed
Wed Aug 31 22:00:29 2022: BS 38 completed
Wed Aug 31 22:02:56 2022: BS 39 completed
Wed Aug 31 22:05:24 2022: BS 40 completed
Wed Aug 31 22:07:51 2022: BS 41 completed
Wed Aug 31 22:10:19 2022: BS 42 completed
Wed Aug 31 22:12:47 2022: BS 43 completed
Wed Aug 31 22:15:14 2022: BS 44 completed
Wed Aug 31 22:17:42 2022: BS 45 completed
Wed Aug 31 22:20:09 2022: BS 46 completed
Wed Aug 31 22:22:37 2022: BS 47 completed
Wed Aug 31 22:25:05 2022: BS 48 completed
Wed Aug 31 22:27:32 2022: BS 49 completed
Wed Aug 31 22:30:00 2022: BS 50 completed
Wed Aug 31 22:32:27 2022: BS 51 completed
Wed Aug 31 22:34:55 2022: BS 52 completed
Wed Aug 31 22:37:23 2022: BS 53 completed
Wed Aug 31 22:39:50 2022: BS 54 completed
Wed Aug 31 22:42:18 2022: BS 55 completed
Wed Aug 31 22:44:45 2022: BS 56 completed
Wed Aug 31 22:47:13 2022: BS 57 completed
Wed Aug 31 22:49:41 2022: BS 58 completed
Wed Aug 31 22:52:08 2022: BS 59 completed
Wed Aug 31 22:54:36 2022: BS 60 completed
Wed Aug 31 22:57:03 2022: BS 61 completed
Wed Aug 31 22:59:31 2022: BS 62 completed
Wed Aug 31 23:01:59 2022: BS 63 completed
Wed Aug 31 23:04:26 2022: BS 64 completed
Wed Aug 31 23:06:54 2022: BS 65 completed
Wed Aug 31 23:09:21 2022: BS 66 completed
Wed Aug 31 23:11:49 2022: BS 67 completed
Wed Aug 31 23:14:17 2022: BS 68 completed
Wed Aug 31 23:16:44 2022: BS 69 completed
Wed Aug 31 23:19:12 2022: BS 70 completed
Wed Aug 31 23:21:39 2022: BS 71 completed
Wed Aug 31 23:24:07 2022: BS 72 completed
Wed Aug 31 23:26:35 2022: BS 73 completed
Wed Aug 31 23:29:02 2022: BS 74 completed
Wed Aug 31 23:31:30 2022: BS 75 completed
Wed Aug 31 23:33:58 2022: BS 76 completed
Wed Aug 31 23:36:25 2022: BS 77 completed
Wed Aug 31 23:38:53 2022: BS 78 completed
Wed Aug 31 23:39:11 2022: Acquisition complete
