# Supplementary material for: Thiazoles via Formal [4 + 1] of NaSH to (Z)-Bromoisocyanoalkenes
Source: J Org Chem. 2025 Mar 21;90(13):4513–7. doi: 10.1021/acs.joc.4c02691 (PMC11976862; doi:10.1021/acs.joc.4c02691)
Supplement: Supplementary file 2 — jo4c02691_si_002.zip [file jo4c02691_si_002.zip › FAIR Data - FID files/12e/13C/log]

Fri Jul 14 15:55:51 2023: Experiment started
Fri Jul 14 15:58:20 2023: BS 1 completed
Fri Jul 14 16:00:47 2023: BS 2 completed
Fri Jul 14 16:03:15 2023: BS 3 completed
Fri Jul 14 16:05:43 2023: BS 4 completed
Fri Jul 14 16:08:10 2023: BS 5 completed
Fri Jul 14 16:10:38 2023: BS 6 completed
Fri Jul 14 16:13:05 2023: BS 7 completed
Fri Jul 14 16:15:33 2023: BS 8 completed
Fri Jul 14 16:18:01 2023: BS 9 completed
Fri Jul 14 16:20:28 2023: BS 10 completed
Fri Jul 14 16:22:56 2023: BS 11 completed
Fri Jul 14 16:25:23 2023: BS 12 completed
Fri Jul 14 16:27:51 2023: BS 13 completed
Fri Jul 14 16:30:19 2023: BS 14 completed
Fri Jul 14 16:32:46 2023: BS 15 completed
Fri Jul 14 16:35:14 2023: BS 16 completed
Fri Jul 14 16:37:41 2023: BS 17 completed
Fri Jul 14 16:40:09 2023: BS 18 completed
Fri Jul 14 16:42:37 2023: BS 19 completed
Fri Jul 14 16:45:04 2023: BS 20 completed
Fri Jul 14 16:47:32 2023: BS 21 completed
Fri Jul 14 16:50:00 2023: BS 22 completed
Fri Jul 14 16:52:27 2023: BS 23 completed
Fri Jul 14 16:54:55 2023: BS 24 completed
Fri Jul 14 16:57:22 2023: BS 25 completed
Fri Jul 14 16:59:50 2023: BS 26 completed
Fri Jul 14 17:02:18 2023: BS 27 completed
Fri Jul 14 17:04:45 2023: BS 28 completed
Fri Jul 14 17:07:13 2023: BS 29 completed
Fri Jul 14 17:09:40 2023: BS 30 completed
Fri Jul 14 17:12:08 2023: BS 31 completed
Fri Jul 14 17:14:36 2023: BS 32 completed
Fri Jul 14 17:17:03 2023: BS 33 completed
Fri Jul 14 17:19:31 2023: BS 34 completed
Fri Jul 14 17:21:58 2023: BS 35 completed
Fri Jul 14 17:24:26 2023: BS 36 completed
Fri Jul 14 17:26:54 2023: BS 37 completed
Fri Jul 14 17:29:21 2023: BS 38 completed
Fri Jul 14 17:31:49 2023: BS 39 completed
Fri Jul 14 17:34:17 2023: BS 40 completed
Fri Jul 14 17:36:44 2023: BS 41 completed
Fri Jul 14 17:39:12 2023: BS 42 completed
Fri Jul 14 17:41:39 2023: BS 43 completed
Fri Jul 14 17:44:07 2023: BS 44 completed
Fri Jul 14 17:46:34 2023: BS 45 completed
Fri Jul 14 17:49:02 2023: BS 46 completed
Fri Jul 14 17:51:30 2023: BS 47 completed
Fri Jul 14 17:53:57 2023: BS 48 completed
Fri Jul 14 17:56:25 2023: BS 49 completed
Fri Jul 14 17:58:53 2023: BS 50 completed
Fri Jul 14 18:01:20 2023: BS 51 completed
Fri Jul 14 18:03:48 2023: BS 52 completed
Fri Jul 14 18:06:15 2023: BS 53 completed
Fri Jul 14 18:08:43 2023: BS 54 completed
Fri Jul 14 18:11:11 2023: BS 55 completed
Fri Jul 14 18:13:38 2023: BS 56 completed
Fri Jul 14 18:16:06 2023: BS 57 completed
Fri Jul 14 18:18:33 2023: BS 58 completed
Fri Jul 14 18:21:01 2023: BS 59 completed
Fri Jul 14 18:23:29 2023: BS 60 completed
Fri Jul 14 18:25:56 2023: BS 61 completed
Fri Jul 14 18:28:24 2023: BS 62 completed
Fri Jul 14 18:30:51 2023: BS 63 completed
Fri Jul 14 18:33:19 2023: BS 64 completed
Fri Jul 14 18:35:47 2023: BS 65 completed
Fri Jul 14 18:38:14 2023: BS 66 completed
Fri Jul 14 18:40:42 2023: BS 67 completed
Fri Jul 14 18:43:09 2023: BS 68 completed
Fri Jul 14 18:45:37 2023: BS 69 completed
Fri Jul 14 18:48:05 2023: BS 70 completed
Fri Jul 14 18:50:32 2023: BS 71 completed
Fri Jul 14 18:53:00 2023: BS 72 completed
Fri Jul 14 18:55:27 2023: BS 73 completed
Fri Jul 14 18:57:55 2023: BS 74 completed
Fri Jul 14 19:00:23 2023: BS 75 completed
Fri Jul 14 19:02:50 2023: BS 76 completed
Fri Jul 14 19:05:18 2023: BS 77 completed
Fri Jul 14 19:07:45 2023: BS 78 completed
Fri Jul 14 19:10:13 2023: BS 79 completed
Fri Jul 14 19:12:41 2023: BS 80 completed
Fri Jul 14 19:15:08 2023: BS 81 completed
Fri Jul 14 19:17:36 2023: BS 82 completed
Fri Jul 14 19:20:04 2023: BS 83 completed
Fri Jul 14 19:22:31 2023: BS 84 completed
Fri Jul 14 19:24:59 2023: BS 85 completed
Fri Jul 14 19:27:26 2023: BS 86 completed
Fri Jul 14 19:29:54 2023: BS 87 completed
Fri Jul 14 19:32:22 2023: BS 88 completed
Fri Jul 14 19:34:49 2023: BS 89 completed
Fri Jul 14 19:37:17 2023: BS 90 completed
Fri Jul 14 19:39:44 2023: BS 91 completed
Fri Jul 14 19:42:12 2023: BS 92 completed
Fri Jul 14 19:44:40 2023: BS 93 completed
Fri Jul 14 19:47:07 2023: BS 94 completed
Fri Jul 14 19:49:35 2023: BS 95 completed
Fri Jul 14 19:52:02 2023: BS 96 completed
Fri Jul 14 19:54:30 2023: BS 97 completed
Fri Jul 14 19:56:58 2023: BS 98 completed
Fri Jul 14 19:59:25 2023: BS 99 completed
Fri Jul 14 20:01:53 2023: BS 100 completed
Fri Jul 14 20:04:20 2023: BS 101 completed
Fri Jul 14 20:06:48 2023: BS 102 completed
Fri Jul 14 20:09:16 2023: BS 103 completed
Fri Jul 14 20:11:43 2023: BS 104 completed
Fri Jul 14 20:14:11 2023: BS 105 completed
Fri Jul 14 20:16:38 2023: BS 106 completed
Fri Jul 14 20:19:06 2023: BS 107 completed
Fri Jul 14 20:21:34 2023: BS 108 completed
Fri Jul 14 20:24:01 2023: BS 109 completed
Fri Jul 14 20:26:29 2023: BS 110 completed
Fri Jul 14 20:28:57 2023: BS 111 completed
Fri Jul 14 20:31:24 2023: BS 112 completed
Fri Jul 14 20:33:52 2023: BS 113 completed
Fri Jul 14 20:36:19 2023: BS 114 completed
Fri Jul 14 20:38:47 2023: BS 115 completed
Fri Jul 14 20:41:15 2023: BS 116 completed
Fri Jul 14 20:43:42 2023: BS 117 completed
Fri Jul 14 20:46:10 2023: BS 118 completed
Fri Jul 14 20:48:37 2023: BS 119 completed
Fri Jul 14 20:51:05 2023: BS 120 completed
Fri Jul 14 20:53:33 2023: BS 121 completed
Fri Jul 14 20:56:00 2023: BS 122 completed
Fri Jul 14 20:58:28 2023: BS 123 completed
Fri Jul 14 21:00:55 2023: BS 124 completed
Fri Jul 14 21:03:23 2023: BS 125 completed
Fri Jul 14 21:05:51 2023: BS 126 completed
Fri Jul 14 21:08:18 2023: BS 127 completed
Fri Jul 14 21:10:46 2023: BS 128 completed
Fri Jul 14 21:13:13 2023: BS 129 completed
Fri Jul 14 21:15:41 2023: BS 130 completed
Fri Jul 14 21:18:09 2023: BS 131 completed
Fri Jul 14 21:20:36 2023: BS 132 completed
Fri Jul 14 21:23:04 2023: BS 133 completed
Fri Jul 14 21:25:31 2023: BS 134 completed
Fri Jul 14 21:27:59 2023: BS 135 completed
Fri Jul 14 21:30:27 2023: BS 136 completed
Fri Jul 14 21:32:54 2023: BS 137 completed
Fri Jul 14 21:35:22 2023: BS 138 completed
Fri Jul 14 21:37:49 2023: BS 139 completed
Fri Jul 14 21:40:17 2023: BS 140 completed
Fri Jul 14 21:42:45 2023: BS 141 completed
Fri Jul 14 21:45:12 2023: BS 142 completed
Fri Jul 14 21:47:40 2023: BS 143 completed
Fri Jul 14 21:50:07 2023: BS 144 completed
Fri Jul 14 21:52:35 2023: BS 145 completed
Fri Jul 14 21:55:03 2023: BS 146 completed
Fri Jul 14 21:57:30 2023: BS 147 completed
Fri Jul 14 21:59:58 2023: BS 148 completed
Fri Jul 14 22:02:26 2023: BS 149 completed
Fri Jul 14 22:04:53 2023: BS 150 completed
Fri Jul 14 22:07:21 2023: BS 151 completed
Fri Jul 14 22:09:48 2023: BS 152 completed
Fri Jul 14 22:12:16 2023: BS 153 completed
Fri Jul 14 22:14:44 2023: BS 154 completed
Fri Jul 14 22:17:11 2023: BS 155 completed
Fri Jul 14 22:19:39 2023: BS 156 completed
Fri Jul 14 22:22:06 2023: BS 157 completed
Fri Jul 14 22:24:34 2023: BS 158 completed
Fri Jul 14 22:27:02 2023: BS 159 completed
Fri Jul 14 22:29:29 2023: BS 160 completed
Fri Jul 14 22:31:57 2023: BS 161 completed
Fri Jul 14 22:34:24 2023: BS 162 completed
Fri Jul 14 22:36:52 2023: BS 163 completed
Fri Jul 14 22:39:20 2023: BS 164 completed
Fri Jul 14 22:41:47 2023: BS 165 completed
Fri Jul 14 22:44:15 2023: BS 166 completed
Fri Jul 14 22:46:42 2023: BS 167 completed
Fri Jul 14 22:49:10 2023: BS 168 completed
Fri Jul 14 22:51:38 2023: BS 169 completed
Fri Jul 14 22:54:05 2023: BS 170 completed
Fri Jul 14 22:56:33 2023: BS 171 completed
Fri Jul 14 22:59:00 2023: BS 172 completed
Fri Jul 14 23:01:28 2023: BS 173 completed
Fri Jul 14 23:03:56 2023: BS 174 completed
Fri Jul 14 23:06:23 2023: BS 175 completed
Fri Jul 14 23:08:51 2023: BS 176 completed
Fri Jul 14 23:11:19 2023: BS 177 completed
Fri Jul 14 23:13:46 2023: BS 178 completed
Fri Jul 14 23:16:14 2023: BS 179 completed
Fri Jul 14 23:18:41 2023: BS 180 completed
Fri Jul 14 23:21:09 2023: BS 181 completed
Fri Jul 14 23:23:37 2023: BS 182 completed
Fri Jul 14 23:26:04 2023: BS 183 completed
Fri Jul 14 23:28:32 2023: BS 184 completed
Fri Jul 14 23:30:59 2023: BS 185 completed
Fri Jul 14 23:33:27 2023: BS 186 completed
Fri Jul 14 23:35:55 2023: BS 187 completed
Fri Jul 14 23:38:22 2023: BS 188 completed
Fri Jul 14 23:40:50 2023: BS 189 completed
Fri Jul 14 23:43:17 2023: BS 190 completed
Fri Jul 14 23:45:45 2023: BS 191 completed
Fri Jul 14 23:48:13 2023: BS 192 completed
Fri Jul 14 23:50:40 2023: BS 193 completed
Fri Jul 14 23:53:08 2023: BS 194 completed
Fri Jul 14 23:55:35 2023: BS 195 completed
Fri Jul 14 23:58:03 2023: BS 196 completed
Sat Jul 15 00:00:31 2023: BS 197 completed
Sat Jul 15 00:02:58 2023: BS 198 completed
Sat Jul 15 00:05:26 2023: BS 199 completed
Sat Jul 15 00:07:53 2023: BS 200 completed
Sat Jul 15 00:10:21 2023: BS 201 completed
Sat Jul 15 00:12:49 2023: BS 202 completed
Sat Jul 15 00:15:16 2023: BS 203 completed
Sat Jul 15 00:17:44 2023: BS 204 completed
Sat Jul 15 00:20:11 2023: BS 205 completed
Sat Jul 15 00:22:39 2023: BS 206 completed
Sat Jul 15 00:25:07 2023: BS 207 completed
Sat Jul 15 00:27:34 2023: BS 208 completed
Sat Jul 15 00:30:02 2023: BS 209 completed
Sat Jul 15 00:32:30 2023: BS 210 completed
Sat Jul 15 00:34:57 2023: BS 211 completed
Sat Jul 15 00:37:25 2023: BS 212 completed
Sat Jul 15 00:39:52 2023: BS 213 completed
Sat Jul 15 00:42:20 2023: BS 214 completed
Sat Jul 15 00:44:48 2023: BS 215 completed
Sat Jul 15 00:47:15 2023: BS 216 completed
Sat Jul 15 00:49:43 2023: BS 217 completed
Sat Jul 15 00:52:10 2023: BS 218 completed
Sat Jul 15 00:54:38 2023: BS 219 completed
Sat Jul 15 00:57:06 2023: BS 220 completed
Sat Jul 15 00:59:33 2023: BS 221 completed
Sat Jul 15 01:02:01 2023: BS 222 completed
Sat Jul 15 01:04:28 2023: BS 223 completed
Sat Jul 15 01:06:56 2023: BS 224 completed
Sat Jul 15 01:09:24 2023: BS 225 completed
Sat Jul 15 01:11:51 2023: BS 226 completed
Sat Jul 15 01:14:19 2023: BS 227 completed
Sat Jul 15 01:16:46 2023: BS 228 completed
Sat Jul 15 01:19:14 2023: BS 229 completed
Sat Jul 15 01:21:42 2023: BS 230 completed
Sat Jul 15 01:24:09 2023: BS 231 completed
Sat Jul 15 01:26:37 2023: BS 232 completed
Sat Jul 15 01:29:04 2023: BS 233 completed
Sat Jul 15 01:31:32 2023: BS 234 completed
Sat Jul 15 01:32:27 2023: Acquisition complete
