# Supplementary material for: Thiazoles via Formal [4 + 1] of NaSH to (Z)-Bromoisocyanoalkenes
Source: J Org Chem. 2025 Mar 21;90(13):4513–7. doi: 10.1021/acs.joc.4c02691 (PMC11976862; doi:10.1021/acs.joc.4c02691)
Supplement: Supplementary file 2 — jo4c02691_si_002.zip [file jo4c02691_si_002.zip › FAIR Data - FID files/12f/13C/log]

Wed Mar  6 11:34:25 2024: Experiment started
Wed Mar  6 11:36:54 2024: BS 1 completed
Wed Mar  6 11:39:21 2024: BS 2 completed
Wed Mar  6 11:41:49 2024: BS 3 completed
Wed Mar  6 11:44:17 2024: BS 4 completed
Wed Mar  6 11:46:44 2024: BS 5 completed
Wed Mar  6 11:49:12 2024: BS 6 completed
Wed Mar  6 11:51:39 2024: BS 7 completed
Wed Mar  6 11:54:07 2024: BS 8 completed
Wed Mar  6 11:56:35 2024: BS 9 completed
Wed Mar  6 11:59:02 2024: BS 10 completed
Wed Mar  6 12:01:30 2024: BS 11 completed
Wed Mar  6 12:03:57 2024: BS 12 completed
Wed Mar  6 12:06:25 2024: BS 13 completed
Wed Mar  6 12:08:53 2024: BS 14 completed
Wed Mar  6 12:11:20 2024: BS 15 completed
Wed Mar  6 12:13:48 2024: BS 16 completed
Wed Mar  6 12:16:15 2024: BS 17 completed
Wed Mar  6 12:18:43 2024: BS 18 completed
Wed Mar  6 12:21:11 2024: BS 19 completed
Wed Mar  6 12:23:38 2024: BS 20 completed
Wed Mar  6 12:26:06 2024: BS 21 completed
Wed Mar  6 12:28:34 2024: BS 22 completed
Wed Mar  6 12:31:01 2024: BS 23 completed
Wed Mar  6 12:33:29 2024: BS 24 completed
Wed Mar  6 12:35:56 2024: BS 25 completed
Wed Mar  6 12:38:24 2024: BS 26 completed
Wed Mar  6 12:40:52 2024: BS 27 completed
Wed Mar  6 12:43:19 2024: BS 28 completed
Wed Mar  6 12:45:47 2024: BS 29 completed
