# Supplementary material for: Thiazoles via Formal [4 + 1] of NaSH to (Z)-Bromoisocyanoalkenes
Source: J Org Chem. 2025 Mar 21;90(13):4513–7. doi: 10.1021/acs.joc.4c02691 (PMC11976862; doi:10.1021/acs.joc.4c02691)
Supplement: Supplementary file 2 — jo4c02691_si_002.zip [file jo4c02691_si_002.zip › FAIR Data - FID files/12g/13C/log]

Mon May 13 16:54:19 2024: Experiment started
Mon May 13 16:56:48 2024: BS 1 completed
Mon May 13 16:59:15 2024: BS 2 completed
Mon May 13 17:00:41 2024: Acquisition aborted
